# Supplementary material for: The neurotransmitter calcitonin gene-related peptide shapes an immunosuppressive microenvironment in medullary thyroid cancer
Source: Nat Commun. 2024 Jul 19;15:5555. doi: 10.1038/s41467-024-49824-7 (PMC11271530; doi:10.1038/s41467-024-49824-7)
Supplement: Supplementary file 4 — Supplementary Data 1 [file 41467_2024_49824_MOESM4_ESM.xlsx]

## Sheet: Supplementary Data1
Supplementary Data1. Differentially expressed genes of major cell types
Gene	p_val	avg_log2FC	pct.1	pct.2	p_val_adj	Cluster
MS4A1	0	4.40609	0.953	0.026	0	B cell
CD79A	0	4.08225	0.949	0.052	0	B cell
BANK1	0	3.46575	0.829	0.079	0	B cell
CD37	0	3.2629	0.974	0.262	0	B cell
CD83	0	3.05138	0.753	0.157	0	B cell
RALGPS2	0	3.00872	0.761	0.111	0	B cell
CD74	0	2.98978	0.999	0.596	0	B cell
HLA-DRA	0	2.97045	0.992	0.29	0	B cell
FCER2	0	2.94302	0.514	0.006	0	B cell
TCL1A	0	2.92467	0.422	0.012	0	B cell
PLVAP	0	5.66404	0.89	0.019	0	Endothelial
RAMP2	0	4.32519	0.943	0.02	0	Endothelial
VWF	0	4.23597	0.774	0.007	0	Endothelial
SLC9A3R2	0	4.19428	0.915	0.169	0	Endothelial
FLT1	0	4.12078	0.849	0.025	0	Endothelial
PECAM1	0	4.11646	0.966	0.102	0	Endothelial
CLEC3B	0	4.10424	0.866	0.062	0	Endothelial
RAMP3	0	3.8912	0.867	0.011	0	Endothelial
AQP1	0	3.85352	0.826	0.027	0	Endothelial
PLPP1	0	3.85116	0.859	0.174	0	Endothelial
RGS5	0	6.14986	0.753	0.031	0	Fibroblast
TAGLN	0	5.78046	0.905	0.057	0	Fibroblast
ACTA2	0	5.4999	0.787	0.038	0	Fibroblast
BGN	0	4.77341	0.924	0.056	0	Fibroblast
TPM2	0	4.51362	0.88	0.051	0	Fibroblast
IGFBP7	0	4.2246	0.983	0.336	0	Fibroblast
COL1A1	0	4.14556	0.577	0.053	0	Fibroblast
MYL9	0	4.14223	0.921	0.327	0	Fibroblast
C11orf96	0	4.08708	0.847	0.057	0	Fibroblast
COL1A2	0	4.07283	0.763	0.06	0	Fibroblast
TG	0	6.05046	0.959	0.095	0	Follicular epithelial
PAX8	0	3.97014	0.927	0.039	0	Follicular epithelial
GPX3	0	3.93104	0.905	0.218	0	Follicular epithelial
KRT7	0	3.6736	0.902	0.095	0	Follicular epithelial
MT1G	0	3.5448	0.565	0.036	0	Follicular epithelial
TPO	0	3.4738	0.667	0.024	0	Follicular epithelial
TSHR	0	3.35906	0.888	0.028	0	Follicular epithelial
SLC26A7	0	3.34952	0.752	0.024	0	Follicular epithelial
CD24	0	3.25262	0.914	0.158	0	Follicular epithelial
CLDN4	0	3.09996	0.822	0.065	0	Follicular epithelial
LYZ	0	4.68441	0.789	0.023	0	Myeloid
IFI30	0	4.52991	0.888	0.187	0	Myeloid
TYROBP	0	4.47424	0.923	0.052	0	Myeloid
C1QC	0	4.29624	0.574	0.016	0	Myeloid
C1QA	0	4.25339	0.617	0.017	0	Myeloid
S100A8	0	4.22089	0.317	0.009	0	Myeloid
C1QB	0	4.0904	0.563	0.015	0	Myeloid
S100A9	0	4.07748	0.456	0.021	0	Myeloid
IL1B	0	3.88155	0.509	0.007	0	Myeloid
FCER1G	0	3.8376	0.862	0.032	0	Myeloid
CALCA	0	9.63726	0.96	0.026	0	Parafollicular
CHGB	0	5.4374	0.861	0.014	0	Parafollicular
CHGA	0	5.3942	0.854	0.003	0	Parafollicular
GRP	0	5.35065	0.872	0.009	0	Parafollicular
PCSK1N	0	5.1114	0.949	0.075	0	Parafollicular
CALY	0	4.5273	0.848	0.008	0	Parafollicular
CALCB	0	4.40799	0.766	0.006	0	Parafollicular
SEC11C	0	4.23873	0.946	0.393	0	Parafollicular
SCG2	0	3.90287	0.781	0.003	0	Parafollicular
SCG5	0	3.75648	0.801	0.05	0	Parafollicular
IGHG1	0	7.36368	0.666	0.017	0	Plasma
IGKC	0	7.13062	0.727	0.024	0	Plasma
JCHAIN	0	6.21593	0.55	0.017	0	Plasma
IGHG2	0	5.55094	0.285	0.009	0	Plasma
IGKV3D-20	0	4.83107	0.263	0.001	0	Plasma
IGLC2	0	4.6424	0.291	0.011	0	Plasma
IGHG4	0	4.39151	0.442	0.01	0	Plasma
MZB1	0	4.2171	0.916	0.019	0	Plasma
DERL3	0	3.94487	0.89	0.041	0	Plasma
IGLV3-1	0	3.30506	0.306	0.007	0	Plasma
MS4A1	0	3.11337	0.654	0.051	0	Proliferative
STMN1	0	2.92352	0.726	0.245	0	Proliferative
MKI67	0	2.88986	0.552	0.008	0	Proliferative
CD79A	0	2.79828	0.673	0.076	0	Proliferative
TCL1A	0	2.79414	0.582	0.018	0	Proliferative
HMGB2	0	2.75727	0.749	0.316	0	Proliferative
LRMP	0	2.74241	0.669	0.061	0	Proliferative
HIST1H4C	0	2.70893	0.758	0.542	0	Proliferative
MEF2B	0	2.65744	0.596	0.041	0	Proliferative
HIST1H1B	0	2.64235	0.402	0.016	0	Proliferative
CCL5	0	4.48784	0.572	0.023	0	T cell
IL32	0	4.07015	0.871	0.121	0	T cell
NKG7	0	4.05177	0.444	0.014	0	T cell
CD3E	0	3.88504	0.842	0.014	0	T cell
IL7R	0	3.50619	0.519	0.023	0	T cell
CD3D	0	3.29807	0.717	0.012	0	T cell
CD7	0	3.28924	0.631	0.015	0	T cell
CST7	0	3.24397	0.569	0.024	0	T cell
CCL4	0	3.18296	0.371	0.052	0	T cell
GZMK	0	3.07233	0.325	0.006	0	T cell
