# Supplementary material for: The neurotransmitter calcitonin gene-related peptide shapes an immunosuppressive microenvironment in medullary thyroid cancer
Source: Nat Commun. 2024 Jul 19;15:5555. doi: 10.1038/s41467-024-49824-7 (PMC11271530; doi:10.1038/s41467-024-49824-7)
Supplement: Supplementary file 5 — Supplementary Data 2 [file 41467_2024_49824_MOESM5_ESM.xlsx]

## Sheet: Sheet1
Supplementary Data2. The top 10 differentially expressed genes between PTC tumor cells and MTC tumor cells
Gene	p_val	avg_log2FC	pct.1	pct.2	p_val_adj	Cluster
FN1	0	-5.1166	0.867	0.39	0	PTC_tumor
SERPINA1	0	-4.30331	0.883	0.056	0	PTC_tumor
ANXA1	0	-4.2745	0.948	0.065	0	PTC_tumor
SLC34A2	0	-4.0392	0.807	0.007	0	PTC_tumor
CXCL2	0	-3.92591	0.587	0.01	0	PTC_tumor
NPC2	0	-3.79211	0.944	0.612	0	PTC_tumor
CTSB	0	-3.79123	0.957	0.553	0	PTC_tumor
CLDN1	0	-3.59962	0.863	0.008	0	PTC_tumor
CCN1	0	-3.44081	0.765	0.07	0	PTC_tumor
SFTPB	0	-3.37654	0.591	0.201	0	PTC_tumor
ZCCHC12	0	-3.32277	0.603	0.04	0	PTC_tumor
ZFP36L1	0	-3.2288	0.922	0.197	0	PTC_tumor
CHI3L1	0	-3.07188	0.537	0.002	0	PTC_tumor
TACSTD2	0	-2.90761	0.693	0.005	0	PTC_tumor
CXCL14	0	-2.90495	0.347	0.002	0	PTC_tumor
KRT19	0	-2.84583	0.733	0.143	0	PTC_tumor
LGALS3	0	-2.84323	0.86	0.329	0	PTC_tumor
MET	0	-2.75966	0.84	0.081	0	PTC_tumor
APLP2	0	-2.70373	0.934	0.679	0	PTC_tumor
TSHR	0	-2.70091	0.808	0.026	0	PTC_tumor
ECRG4	0	-2.6791	0.736	0.213	0	PTC_tumor
HOPX	0	-2.62754	0.783	0.121	0	PTC_tumor
IGFBP6	0	-2.62604	0.672	0.232	0	PTC_tumor
PAX8	0	-2.6167	0.852	0.046	0	PTC_tumor
PRSS23	0	-2.60607	0.675	0.145	0	PTC_tumor
CAMK2N1	0	-2.58747	0.711	0.057	0	PTC_tumor
CD74	0	-2.58512	0.782	0.197	0	PTC_tumor
HLA-B	0	-2.55533	0.857	0.366	0	PTC_tumor
MGST1	0	-2.52683	0.81	0.071	0	PTC_tumor
TG	0	-2.51176	0.891	0.131	0	PTC_tumor
TMEM176B	0	2.64219	0.727	0.194	0	MTC_tumor
EEF1A2	0	2.67024	0.702	0.011	0	MTC_tumor
DEPP1	0	2.67624	0.575	0.123	0	MTC_tumor
MAP1B	0	2.68656	0.804	0.133	0	MTC_tumor
AC055839.2	0	2.70039	0.677	0.141	0	MTC_tumor
TMEM176A	0	2.70725	0.718	0.175	0	MTC_tumor
NSG2	0	2.76428	0.716	0	0	MTC_tumor
ASCL1	0	2.80005	0.7	0.001	0	MTC_tumor
NPW	0	2.82999	0.46	0.189	0	MTC_tumor
GFRA4	0	2.85887	0.699	0.003	0	MTC_tumor
EDN3	0	2.95027	0.736	0.101	0	MTC_tumor
PHGR1	0	2.97111	0.675	0	0	MTC_tumor
SST	0	3.01097	0.269	0	0	MTC_tumor
UCHL1	0	3.01131	0.822	0.067	0	MTC_tumor
SCGN	0	3.01676	0.748	0	0	MTC_tumor
SCG5	0	3.13595	0.763	0.239	0	MTC_tumor
BEX1	0	3.29151	0.84	0.024	0	MTC_tumor
VGF	0	3.35325	0.687	0.004	0	MTC_tumor
SCG3	0	3.64774	0.734	0.001	0	MTC_tumor
CEACAM5	0	3.65179	0.679	0	0	MTC_tumor
SCG2	0	3.82461	0.741	0.001	0	MTC_tumor
PCSK1N	0	4.08491	0.944	0.352	0	MTC_tumor
CALCB	0	4.25632	0.725	0.005	0	MTC_tumor
CALY	0	4.29156	0.821	0.008	0	MTC_tumor
SEC11C	0	4.3504	0.938	0.493	0	MTC_tumor
CHGA	0	5.35847	0.829	0	0	MTC_tumor
GRP	0	5.42707	0.853	0	0	MTC_tumor
CHGB	0	5.49425	0.838	0.041	0	MTC_tumor
TFF3	0	7.10284	0.916	0.083	0	MTC_tumor
CALCA	0	10.274	0.95	0	0	MTC_tumor
