# Supplementary material for: The neurotransmitter calcitonin gene-related peptide shapes an immunosuppressive microenvironment in medullary thyroid cancer
Source: Nat Commun. 2024 Jul 19;15:5555. doi: 10.1038/s41467-024-49824-7 (PMC11271530; doi:10.1038/s41467-024-49824-7)
Supplement: Supplementary file 6 — Supplementary Data 3 [file 41467_2024_49824_MOESM6_ESM.xlsx]

## Sheet: sheet1
Supplementary Data3. The top 10 differentially expressed genes of T cells subpopulations
Gene	p_val	avg_log2FC	pct.1	pct.2	p_val_adj	cluster
IL7R	0	1.30489	0.826	0.448	0	CD4_ANXA1+T
ANXA1	0	1.15021	0.714	0.434	0	CD4_ANXA1+T
FOS	0	1.11281	0.882	0.717	0	CD4_ANXA1+T
CD40LG	0	1.10648	0.396	0.117	0	CD4_ANXA1+T
GPR183	0	1.04236	0.525	0.25	0	CD4_ANXA1+T
JUN	0	0.977158	0.817	0.651	0	CD4_ANXA1+T
AQP3	0	0.929097	0.386	0.164	0	CD4_ANXA1+T
FOSB	0	0.91146	0.619	0.422	0	CD4_ANXA1+T
TNFAIP3	0	0.863627	0.773	0.606	0	CD4_ANXA1+T
LMNA	2.024e-299	1.10786	0.357	0.2	5.93012e-295	CD4_ANXA1+T
FOXP3	0	3.12513	0.677	0.027	0	CD4_FOXP3+T
TNFRSF4	0	2.87752	0.682	0.128	0	CD4_FOXP3+T
TNFRSF18	0	2.26382	0.589	0.099	0	CD4_FOXP3+T
IL2RA	0	1.72277	0.348	0.036	0	CD4_FOXP3+T
CTLA4	0	1.69477	0.681	0.195	0	CD4_FOXP3+T
DUSP4	0	1.66482	0.65	0.211	0	CD4_FOXP3+T
BATF	0	1.65415	0.626	0.219	0	CD4_FOXP3+T
LINC01943	0	1.57513	0.351	0.05	0	CD4_FOXP3+T
TNFRSF1B	0	1.54468	0.746	0.352	0	CD4_FOXP3+T
LAIR2	0	1.49657	0.397	0.073	0	CD4_FOXP3+T
IFI6	0	3.40361	0.877	0.216	0	CD4_ISG15+T
ISG15	0	3.22673	0.878	0.246	0	CD4_ISG15+T
MX1	0	3.04195	0.874	0.165	0	CD4_ISG15+T
IFI44L	0	2.59431	0.678	0.055	0	CD4_ISG15+T
OAS3	0	2.37389	0.653	0.071	0	CD4_ISG15+T
RSAD2	0	2.36916	0.502	0.03	0	CD4_ISG15+T
STAT1	0	2.27257	0.875	0.347	0	CD4_ISG15+T
LY6E	0	2.16713	0.912	0.471	0	CD4_ISG15+T
MX2	0	2.15066	0.654	0.096	0	CD4_ISG15+T
XAF1	0	2.13422	0.733	0.171	0	CD4_ISG15+T
CCR7	0	1.95349	0.719	0.194	0	CD4_LEF1+T
LEF1	0	1.93261	0.673	0.165	0	CD4_LEF1+T
SELL	0	1.60107	0.704	0.238	0	CD4_LEF1+T
KLF2	0	1.46187	0.895	0.505	0	CD4_LEF1+T
TCF7	0	1.42419	0.804	0.36	0	CD4_LEF1+T
TRABD2A	0	1.37956	0.332	0.055	0	CD4_LEF1+T
ACTN1	0	1.36559	0.389	0.088	0	CD4_LEF1+T
LDHB	0	1.36441	0.858	0.557	0	CD4_LEF1+T
NOSIP	7.6065e-297	1.4346	0.561	0.244	2.22863e-292	CD4_LEF1+T
CD55	1.90792e-250	1.29807	0.522	0.222	5.59003e-246	CD4_LEF1+T
MALAT1	0	0.87603	0.993	0.998	0	CD4_MALAT1+T
XIST	5.8286e-94	1.48621	0.352	0.246	1.70772e-89	CD4_MALAT1+T
LEF1	6.60082e-64	0.871745	0.274	0.177	1.93397e-59	CD4_MALAT1+T
SELL	7.64416e-58	0.898299	0.343	0.249	2.23966e-53	CD4_MALAT1+T
IL7R	8.82807e-58	0.725275	0.606	0.513	2.58654e-53	CD4_MALAT1+T
CCR7	1.42643e-41	0.739022	0.288	0.207	4.17931e-37	CD4_MALAT1+T
NEAT1	1.4137e-36	1.27513	0.458	0.44	4.142e-32	CD4_MALAT1+T
IL6ST	1.08289e-28	0.85881	0.325	0.28	3.17275e-24	CD4_MALAT1+T
FOXP1	5.59412e-28	0.823687	0.353	0.322	1.63902e-23	CD4_MALAT1+T
NKTR	1.21511e-14	0.770352	0.323	0.317	3.56014e-10	CD4_MALAT1+T
CXCL13	0	2.91285	0.327	0.032	0	CD4_TOX2+T
TOX2	0	2.80027	0.681	0.076	0	CD4_TOX2+T
PDCD1	0	2.30401	0.751	0.169	0	CD4_TOX2+T
GNG4	0	2.02759	0.343	0.008	0	CD4_TOX2+T
CD200	0	1.99692	0.41	0.04	0	CD4_TOX2+T
ITM2A	0	1.77784	0.902	0.494	0	CD4_TOX2+T
NFATC1	0	1.71726	0.52	0.134	0	CD4_TOX2+T
PTPN11	0	1.67183	0.582	0.171	0	CD4_TOX2+T
LINC01480	0	1.67021	0.352	0.031	0	CD4_TOX2+T
IL21	0	1.65972	0.262	0.007	0	CD4_TOX2+T
CCL4L2	0	1.92256	0.448	0.134	0	CD8_CXCL13+T
CD8A	0	1.58807	0.835	0.31	0	CD8_CXCL13+T
TNFRSF9	0	1.54435	0.398	0.062	0	CD8_CXCL13+T
LAG3	0	1.48136	0.64	0.198	0	CD8_CXCL13+T
HLA-DRB1	0	1.44752	0.651	0.331	0	CD8_CXCL13+T
MIR155HG	0	1.43844	0.362	0.077	0	CD8_CXCL13+T
CCL3	0	1.38586	0.397	0.102	0	CD8_CXCL13+T
CD8B	0	1.37008	0.713	0.242	0	CD8_CXCL13+T
HLA-DRA	1.1716e-273	1.38795	0.462	0.205	3.43267e-269	CD8_CXCL13+T
CD74	7.66707e-221	1.38743	0.787	0.632	2.24638e-216	CD8_CXCL13+T
CCL4L2	0	2.4464	0.428	0.13	0	CD8_GZMK+T
CCL4	0	2.05431	0.79	0.338	0	CD8_GZMK+T
GZMK	0	1.93625	0.904	0.28	0	CD8_GZMK+T
TNFSF9	0	1.81824	0.452	0.093	0	CD8_GZMK+T
CRTAM	0	1.2349	0.334	0.086	0	CD8_GZMK+T
DUSP2	0	1.17536	0.865	0.604	0	CD8_GZMK+T
KLRG1	0	1.15746	0.407	0.146	0	CD8_GZMK+T
EOMES	0	1.11412	0.405	0.133	0	CD8_GZMK+T
CD8A	0	1.09547	0.707	0.31	0	CD8_GZMK+T
IFNG	2.81071e-230	1.36485	0.303	0.127	8.2351e-226	CD8_GZMK+T
MT1X	0	4.4987	0.744	0.206	0	CD8_HSPA1B+T
MT1E	0	4.44821	0.586	0.1	0	CD8_HSPA1B+T
HSPA6	4.78543e-303	3.74215	0.321	0.035	1.40208e-298	CD8_HSPA1B+T
MT1G	1.73085e-257	4.04619	0.276	0.031	5.07121e-253	CD8_HSPA1B+T
MT2A	7.23684e-236	4.53709	0.786	0.321	2.12032e-231	CD8_HSPA1B+T
MT1F	4.69566e-189	2.81371	0.48	0.118	1.37578e-184	CD8_HSPA1B+T
HSPA1A	4.03244e-126	3.21049	0.69	0.352	1.18146e-121	CD8_HSPA1B+T
HSPA1B	3.73727e-123	2.85974	0.635	0.286	1.09498e-118	CD8_HSPA1B+T
HSPH1	1.56416e-110	2.71177	0.599	0.278	4.58282e-106	CD8_HSPA1B+T
HSPD1	1.57095e-97	2.57995	0.669	0.368	4.60272e-93	CD8_HSPA1B+T
ISG15	0	3.05183	0.863	0.251	0	CD8_ISG15+T
IFI6	0	2.93276	0.819	0.221	0	CD8_ISG15+T
MX1	0	2.91919	0.832	0.17	0	CD8_ISG15+T
RSAD2	0	2.31569	0.515	0.033	0	CD8_ISG15+T
IFIT3	0	2.19346	0.438	0.028	0	CD8_ISG15+T
IFIT2	0	2.14386	0.397	0.038	0	CD8_ISG15+T
IFIT1	0	2.09418	0.438	0.028	0	CD8_ISG15+T
IFI44L	0	2.08091	0.528	0.061	0	CD8_ISG15+T
LY6E	2.733e-274	2.12014	0.912	0.474	8.00742e-270	CD8_ISG15+T
ISG20	6.34591e-213	1.99304	0.836	0.419	1.85929e-208	CD8_ISG15+T
LINC02446	0	1.66217	0.274	0.03	0	CD8_LEF1+T
LEF1	0	1.56305	0.599	0.169	0	CD8_LEF1+T
CCR7	0	1.54394	0.661	0.197	0	CD8_LEF1+T
NELL2	0	1.45649	0.503	0.119	0	CD8_LEF1+T
CD8B	0	1.40174	0.733	0.252	0	CD8_LEF1+T
SELL	0	1.2289	0.633	0.242	0	CD8_LEF1+T
ACTN1	0	1.21676	0.362	0.09	0	CD8_LEF1+T
PDE3B	5.51353e-299	1.1671	0.469	0.145	1.61541e-294	CD8_LEF1+T
CD55	1.54893e-230	1.30668	0.532	0.223	4.5382e-226	CD8_LEF1+T
ABLIM1	1.18861e-209	1.16416	0.528	0.229	3.4825e-205	CD8_LEF1+T
TRAV1-2	0	2.1379	0.434	0.027	0	CD8_MAIT
SLC4A10	0	1.4403	0.282	0.006	0	CD8_MAIT
CEBPD	4.4365e-226	2.31476	0.54	0.1	1.29985e-221	CD8_MAIT
KLRB1	2.98585e-192	2.07584	0.781	0.249	8.74825e-188	CD8_MAIT
TMIGD2	2.14062e-161	1.2941	0.316	0.046	6.2718e-157	CD8_MAIT
NCR3	3.69315e-128	1.4996	0.34	0.065	1.08206e-123	CD8_MAIT
CCR6	1.65575e-125	1.18284	0.342	0.065	4.85119e-121	CD8_MAIT
IL7R	1.46037e-84	1.18576	0.895	0.516	4.27875e-80	CD8_MAIT
DPP4	4.33555e-83	0.894885	0.292	0.066	1.27027e-78	CD8_MAIT
RORA	1.61308e-42	0.867173	0.578	0.306	4.72616e-38	CD8_MAIT
ZNF683	0	1.81563	0.539	0.086	0	CD8_ZNF683+T
CD8A	0	1.55703	0.874	0.288	0	CD8_ZNF683+T
CD8B	0	1.44297	0.745	0.222	0	CD8_ZNF683+T
PFKFB3	0	1.12984	0.377	0.162	0	CD8_ZNF683+T
HOPX	0	1.12056	0.569	0.215	0	CD8_ZNF683+T
XCL1	0	1.10372	0.322	0.095	0	CD8_ZNF683+T
KLRC1	0	1.08045	0.253	0.044	0	CD8_ZNF683+T
METRNL	0	1.06782	0.433	0.175	0	CD8_ZNF683+T
ITM2C	0	0.990773	0.556	0.219	0	CD8_ZNF683+T
AUTS2	0	0.910934	0.372	0.132	0	CD8_ZNF683+T
KIT	0	3.0226	0.648	0.006	0	ILCs
LINC00299	0	2.80744	0.562	0.023	0	ILCs
SPINK2	0	2.64316	0.502	0.015	0	ILCs
IL4I1	0	2.43097	0.498	0.023	0	ILCs
LST1	0	2.33112	0.534	0.036	0	ILCs
IL23R	0	2.21727	0.461	0.008	0	ILCs
FXYD7	3.08391e-190	2.25227	0.452	0.044	9.03554e-186	ILCs
NFKBIA	3.07462e-66	2.15255	0.918	0.614	9.00832e-62	ILCs
NR4A1	3.40911e-65	2.47614	0.653	0.232	9.98837e-61	ILCs
AREG	9.35937e-54	2.53968	0.53	0.17	2.7422e-49	ILCs
GNLY	0	4.25773	0.892	0.083	0	NK
TYROBP	0	3.60903	0.895	0.077	0	NK
GZMB	0	3.15773	0.745	0.096	0	NK
FCGR3A	0	2.85745	0.589	0.042	0	NK
FCER1G	0	2.84476	0.598	0.037	0	NK
KLRD1	0	2.79337	0.816	0.083	0	NK
PRF1	0	2.75519	0.869	0.301	0	NK
FGFBP2	0	2.74338	0.538	0.037	0	NK
SPON2	0	2.68434	0.48	0.057	0	NK
NKG7	0	2.53204	0.98	0.395	0	NK
GZMH	0	2.17549	0.709	0.187	0	NKT
FGFBP2	0	2.04813	0.47	0.055	0	NKT
GNLY	0	1.93048	0.596	0.123	0	NKT
NKG7	0	1.90647	0.981	0.411	0	NKT
GZMB	0	1.74275	0.59	0.124	0	NKT
CX3CR1	0	1.55865	0.392	0.049	0	NKT
KLRD1	0	1.53701	0.554	0.119	0	NKT
PLEK	0	1.44877	0.577	0.154	0	NKT
KLRG1	0	1.40944	0.552	0.141	0	NKT
PRF1	0	1.37162	0.767	0.323	0	NKT
