# Supplementary material for: The neurotransmitter calcitonin gene-related peptide shapes an immunosuppressive microenvironment in medullary thyroid cancer
Source: Nat Commun. 2024 Jul 19;15:5555. doi: 10.1038/s41467-024-49824-7 (PMC11271530; doi:10.1038/s41467-024-49824-7)
Supplement: Supplementary file 7 — Supplementary Data 4 [file 41467_2024_49824_MOESM7_ESM.xlsx]

## Sheet: sheet1
Supplementary Data4. The differentially expressed genes of CD8+ T cells, CD4+ T cells, NK and ILCs between PTC and MTC
CD8+T cell	CD4+T cell	NK cell	ILCs
PFKFB3	CALCA	FGFBP2	MTRNR2L12
METRNL	CCL5	CALCA
TENT5C	ANXA1	CX3CR1
ZNF683	HLA-A	GZMB
KLRC1	S100A10	HLA-B
S100A4	MYADM	EFHD2
HLA-A	FOSB	MYOM2
FOSL2	VIM	S1PR5
GZMK	CRIP1	ARL4C
GZMA	HOPX	FCGR3A
HOPX	HIST1H4C	PLEK
IL7R	TGFB1	SPON2
PTGER2	ITM2C	KLF2
CD74	JUND	NKG7
JUND	RGCC	S100A4
ANXA1	ZFP36	PRF1
CTSA	JUN	GZMH
PABPC1	GZMA	TMSB10
HLA-DRB1	LMNA	PRSS23
TOB1	S100A4	ZEB2
PTGER4	FOS	TBX21
ZFP36L2	BHLHE40	TGFBR3
PER1	METRNL	XBP1
LGALS3	CLEC2B	TOB1
CXCR4	IER2	ADGRG1
SORBS3	AHNAK	ITM2C
RORA	ANKRD28	S1PR1
PDE4D	GADD45B	PLAC8
MYBL1	DUSP1	LITAF
ZFP36	H3F3B	HIST1H4C
TSC22D3	TMA7	TTC38
SOCS3	LTB	SSBP3
JUNB	TNF	CD300A
BHLHE40	PPP1R15A	KLRF1
KLF6	KLRB1	KLF3
BTG2	CD69	GZMK
HIST1H4C	CD99	RASGRP2
NKG7	IFNGR1	MTSS1
CSRNP1	TIGIT	ANXA1
FTH1	ADGRE5	KRT86
HLA-DQA1	ANXA2	VCL
HLA-DQB1	XBP1	COTL1
PRNP	CSRNP1	RORA
TGFB1	KLF6	C1orf21
CST7	CD52	ABHD17A
S100A10	CAPG	PXN
XCL1	CXCR3	PTGER2
GPR65	TUBA1A	P2RY8
AREG	YWHAQ	GNG2
LMNA	SMAD7	BHLHE40
H3F3B	RGS1	CYTH1
ARL4A	SLC7A5	PPP2R5C
HLA-DRA	GLIPR1	TENT5C
RGCC	TUBB4B	S100A10
TRGV10	TNFRSF4	RGS1
CORO1A	TAGLN2	C1orf162
IFITM2	TENT5C	CXCR3
NR4A2	HSPA8	LTB
PDE4B	DNPH1	CD7
PTPRCAP	NR4A1	PLP2
SLC2A3	UBE2S	ZNF683
ANKRD36B	PNP	LGALS3
PERP	DNAJA1	HLA-DQB1
HOOK2	FOSL2	ITGAE
PPP1R15A	LGALS1	KLRC1
IER5L	PER1	CD52
HLA-DPA1	CD40LG	PPP1R14B
KLRB1	STAT1	CKLF
SBDS	CD27	HSPA1B
HLA-DPB1	CD7	CD63
FOSB	DNAJB6	HSPA1A
CD55	NEU1	CTSA
PSMB9	TNFRSF18	HLA-DRA
DUSP1	IVNS1ABP	HSPB1
TNFAIP3	PFKFB3	CD96
CD52	BATF	CTSD
MYADM	DUSP4	IKZF3
SRSF5	PIM1	ITM2A
CD69	CTLA4	ACAP1
SELENOK	SELL	CCL4L2
VIM	IL6ST	XCL1
STK17B	UCP2	NPC2
TAGLN2	SMAP2	PDCD4
GADD45B	HLA-DRB1	DNAJB1
RASGEF1B	ARID5B	CHCHD10
G3BP2	XIST	MDFIC
SAMSN1	HIST1H1E	PDE7A
YWHAQ	ISG20	PTMS
XBP1	EPSTI1	TRDC
TIPARP	PHACTR2
HIST1H1E	JAK3
TUBA1A	EZR
PTMS	CARD16
CD27	BIRC3
FKBP11	SLA
LYST	RNF19A
HLA-DMA	CDKN1A
NR4A1	IFI6
CITED2	FCMR
EOMES	HSPB1
GIMAP4	LIMS1
HLA-DRB5	GLCCI1
STAT1	PIK3IP1
LAG3	ITM2A
TIGIT	FKBP5
HSPA1A	TNFRSF1B
LIMD2	SMCHD1
COTL1	ISG15
CTSC	PIM2
ITM2A	MT2A
RNF213	CTSC
XCL2
RHOB
SLA
RGS1
DUSP4
ALDOA
GIMAP7
JUN
ARPC5L
PSMB8
TOX
GIMAP1
TAP1
ISG15
ZBTB38
RNF19A
HSPB1
HSPA1B
PSME2
IRF9
GIMAP5
UBE2L6
UCP2
CMC1
SH2D1A
IKZF3
IFI6
CARD16
LTB
AOAH
PPP1R14B
ISG20
MT1X
