# Supplementary material for: The neurotransmitter calcitonin gene-related peptide shapes an immunosuppressive microenvironment in medullary thyroid cancer
Source: Nat Commun. 2024 Jul 19;15:5555. doi: 10.1038/s41467-024-49824-7 (PMC11271530; doi:10.1038/s41467-024-49824-7)
Supplement: Supplementary file 8 — Supplementary Data 5 [file 41467_2024_49824_MOESM8_ESM.xlsx]

## Sheet: Sheet1
Supplementary Data5. The clinical information of patients in the study (Single-cell RNA sequencing)
Patient ID	Age	Gender	Single-cell sequence	Maximun diameter of tumor	Extrathroidal extension	Lymph node metastasis	Distant metastasis	TNM stage	Calcitonin (ng/L)	Mutation Status	Germline or Somatic	Tumor mutation burden
MTC01	48	Male	T	10 mm	√	√	√	T4aN1M1, IVC	26720	RET M918T	somatic	23.3
MTC02	58	Female	T,P,PBMC	25 mm	×	√	×	T2N1aM0，III	2122	RET G691S	germline	3.5
MTC03	32	Female	T,P,PBMC	10 mm	×	×	×	T1N0M0, I	213.2	RET C634Y	germline	8.02
MTC04	31	Female	T,P,PBMC	15 mm	×	√	√	T1bN1M1, IVC	311.1	RET C634R	germline	0.92
MTC05	35	Female	T,P,PBMC	20 mm	×	√	×	T1bN1bM0,IVA	865	HRAS Q61K	somatic	4.88
MTC06	30	Male	T,P	6 mm	×	√	×	T1aN1aM0, III	169.6	RET C634Y	germline	1.4
MTC07	52	Female	T,P	30 mm	×	×	×	T2N0M0, II	40.85	-	-	0.92
PTC01	62	Female	T,P,PBMC	19 mm	×	√	×	T1N1bM0, II	0.73	-	-	1.24
PTC02	24	Female	T1,T2,P,PBMC	32 mm	×	√	×	T2N1bM0, I	<0.5	BRAF V600E	germline	1.68，0.98
PTC03	39	Female	T,P,PBMC	25 mm	×	√	×	T2N1bM0, I	<0.5	BRAF V600E	somatic	1.5
PTC04	45	Female	T1,T2,PBMC	9 mm	×	×	×	T1N0M0, I	<0.5	-	-	1.98，1.94
PTC05	31	Female	T,P,PBMC	15 mm	×	√	×	T1N1aM0, I	<0.5	-	-	2.46
PTC06	37	Female	T,P,PBMC	13 mm	×	√	×	T1N1aM0, I	0.78	-	-	0.94
PTC07	72	Female	T,P	35 mm	√	√	√	T3bN1bM1, IVB	0.89	BRAF V600E	somatic	2.2
PTC08	78	Male	T	50 mm	√	√	√	T4aN1bM1,IVB	6.32	BRAF V600E	somatic	1.9
T represents tumor tissue, P represents adjacent normal thyroid tissue, PBMC represents peripheral blood monouclear cells. We conducted statistical analyzes for patients with single-cell RNA sequece data and no significant difference was found in tumor size (average of tumor sizes in MTC vs PTC: 1.657 cm vs 2.475 cm, p-value = 0.161), extrathroidal extension (MTC:1/7, PTC:2/8, p-value > 0.99 by F…
The clinical information of MTC patients in the study (Bulk-RNA sequencing)
Patient ID	Age	Gender	RNA sequence	Extrathroidal extension	Lymph node metastasis	Distant metastasis	TNM stage	Calcitonin (ng/L)
MTC02	58	Female	T,P	×	√	×	T2N1aM0，III	2122
MTC07	52	Female	T,P	×	×	×	T2N0M0, II	40.85
MTC08	38	Male	T,P	√	√	×	T3bN1bM0,IVA	1954
MTC09	35	Male	T,P	×	√	×	T1aN1aM0, III	547
MTC10	46	Male	T,P	×	√	×	T2N1aM0，III	1799
MTC11	30	Male	T,P	×	√	×	T1bN1aM0, III	1897
MTC12	25	Male	T,P	×	√	×	T1bN1bM0,IVA	422.7
MTC13	57	Male	T,P	×	√	×	T1bN1bM0,IVA	452.4
T represents tumor tissue, P represents adjacent normal thyroid tissue
