# Supplementary material for: The neurotransmitter calcitonin gene-related peptide shapes an immunosuppressive microenvironment in medullary thyroid cancer
Source: Nat Commun. 2024 Jul 19;15:5555. doi: 10.1038/s41467-024-49824-7 (PMC11271530; doi:10.1038/s41467-024-49824-7)
Supplement: Supplementary file 9 — Supplementary Data 6 [file 41467_2024_49824_MOESM9_ESM.xlsx]

## Sheet: Sheet1
Supplementary Data6. The gene signatures used in the study
T cell			DC			Tumor
Naïve-like	Cytotoxic	Dysfunctional	Antigen-presenting	Co-stimulatory	cAMP-activated	Thyroid differentiation score
TCF7	GZMA	HAVCR2	AP1M2	CD80	RAPGEF3	DIO1
CCR7	GZMB	LAG3	ACTR1B	CD86	CAP2	DIO2
SELL	GZMH	PDCD1	ACTR1A	CD40	CAP1	DUOX1
LEF1	GZMK	LYST	BCAP31	CD70	ADCY1	DUOX2
IL7R	GZMM	AKAP5	PSME3		ADCY2	FOXE1
LTB	GNLY	PTMS	PSMD14		RAPGEF4	GLIS3
	PRF1	ENTPD1	CLEC4M		RNF157	NKX2-1
	FASLG	CTLA4	SEC24B		CGAS	PAX8
	IFNG	TNS3	IFI30		ADCYAP1	SLC26A4
	TNF	CSF1	SEC23A		GPR62	SLC5A5
	IL2RA	IFNG	DCTN2		RXFP2	TG
	IL2	CD7	CENPE		CRH	THRA
		FAM3C	DCTN6		DGKQ	THRB
		RDH10	SEC24A		DEFB1	TPO
		TNFRSF1B	KIF2C		APLNR	TSHR
		KIR2DL4	KIF3A		LPAR1	Negative regulation of DC Differentiation
		SNAP47	DCTN3		AHR
		TRAF5	CHUK		EIF4EBP2	LILRB1
		RAB27A	OSBPL1A		EPHA5	ZBTB46
		CD27	AP2M1		MGRN1	FCGR2B
		PAG1	AP1S1		RASD2	TMEM176B
		CXCL13	CLTA		GHRHR	HLA-G
		CCL3	CLTC		GIP	TMEM176A
		TOX2	PSMB11		GIPR
		SLA	AP1S3		PDE7B
		MIR155HG	DYNLL2		GLP1R
		PHLDA1	PSMA8		PCLO
		DGKH	CTSD		GNAI1
		ITGAE	CTSE		HTR5A
		CXCR6	CTSL		FFAR4
		TIGIT	CTSV		NDUFS4
			AP2A1		NPY2R
			AP2A2		PDE11A
			AP1B1		GAL
			AP2B1		PDE2A
			ACE		PDE3A
			DCTN1		PDE3B
			AP1G1		PDE4A
			DYNC1H1		PDE4D
			DYNC1I1		PDE7A
			DYNC1I2		PEX5L
			DYNC1LI2		PRKAR1A
			DNM2		PRKAR1B
			FCGR1A		PRKAR2A
			FCGR1B		PRKAR2B
			FCGR2B		MAPK7
			SEC31A		ADGRG6
			KIFAP3		RGS2
			PSME4		SCT
			KIF4A		SCTR
			KIF26A		CRTC3
			KIF4B		SOX9
			PYCARD		TCP11
			RACGAP1		UBE2B
			PDIA3		UCN
			HFE		OR51E2
			CD209		GPR61
			MR1		KSR1
			IKBKB		AKAP6
			ITGAV		RAPGEF2
			ITGB5		RIMS2
			ARF1		CDC34
			KIF2A		AKAP14
			KIF3C		PRKACA
			KIF5A		PRKACB
			KLC1		PRKX
			KIF11		PRKY
			KIF22		AKAP4
			LAG3		RAMP3
			NCF2		ADRB2
			NCF4		IAPP
			CD207		MC1R
			CLEC4A		MIF
			SAR1B		TCIM
			DYNC1LI1		CALCR
			DCTN4		ADGRV1
			ERAP1		SPATC1L
			TREM2		ADIPOQ
			MARCHF1		AKAP12
			ACTR10		CREB1
			LGMN
			B2M
			PSMA1
			PSMA2
			PSMA3
			PSMA4
			PSMA5
			PSMA6
			PSMA7
			PSMB1
			PSMB2
			PSMB3
			PSMB4
			PSMB5
			PSMB6
			PSMB7
			PSMB8
			PSMB9
			PSMB10
			KIF15
			PSMC1
			PSMC2
			PSMC3
			PSMC4
			PSMC5
			PSMC6
			PSMD1
			PSMD2
			PSMD3
			PSMD4
			PSMD5
			PSMD7
			PSMD8
			PSMD9
			PSMD10
			PSMD11
			PSMD12
			PSMD13
			PSME1
			PSME2
			SEC13
			ERAP2
			SH3GL2
			KLC2
			NCF1
			SLC11A1
			SPTBN2
			TAP1
			TAP2
			TAPBP
			TRAF6
			RAB7A
			CALR
			KIF18A
			CANX
			CAPZA1
			CAPZA2
			CAPZB
			RILP
			DCTN5
			KIF2B
			IKBKG
			DYNLL1
			VAMP8
			CTSF
			SNAP23
			AP1S2
			AP1M1
			VAMP3
			CAPZA3
			KIF3B
			CD36
			PSMF1
			AC027237.1
			SEC22B
			SEC24C
			CD74
			PSMD6
			SEC24D
