# Supplementary material for: The neurotransmitter calcitonin gene-related peptide shapes an immunosuppressive microenvironment in medullary thyroid cancer
Source: Nat Commun. 2024 Jul 19;15:5555. doi: 10.1038/s41467-024-49824-7 (PMC11271530; doi:10.1038/s41467-024-49824-7)
Supplement: Supplementary file 10 — Supplementary Data 7 [file 41467_2024_49824_MOESM10_ESM.xlsx]

## Sheet: Sheet1
Supplementary Data7. The clinical information of MTC patients in CGRP IHC analysis in the study
Patient ID	Age	Gender	Maximun diameter of tumor	Extrathroidal extension	Lymph node metastasis	Distant metastasis	TNM stage	Calcitonin (ng/L)	Mutation Status
MTC-IHC-01	48	Male	10 mm	√	√	√	T4aN1M1, IVC	26720	-
MTC-IHC-02	58	Female	25 mm	×	√	×	T2N1aM0, III	2122	-
MTC-IHC-03	32	Female	10 mm	×	×	×	T1N0M0, I	311.1	-
MTC-IHC-04	31	Female	15 mm	×	√	√	T1bN1M1, IVC	213.2	-
MTC-IHC-05	35	Female	20 mm	×	√	×	T1bN1bM0, IVA	865	-
MTC-IHC-06	30	Male	6mm	×	×	×	T1aN1aM0, III	169.6	-
MTC-IHC-07	38	Male	50mm	√	√	×	T3bN1bM0, Iva	1954	-
MTC-IHC-08	35	Male	9mm	×	√	×	T1aN1bM0, Iva	547	HRAS Q61R
MTC-IHC-09	46	Male	36mm	×	√	×	T2N1bM0, IVa	1799	-
MTC-IHC-10	31	Female	37mm	√	√	√	T2N1bM1, IV	243.098	-
MTC-IHC-11	29	Female	16mm	√	×	×	T1bN0M0, I	773.7	-
MTC-IHC-12	48	Female	11mm	×	×	×	T1bN0M0, I	2801.37	-
MTC-IHC-13	55	Female	10mm	√	√	×	T1bN1bM0, IV	3837.07	-
MTC-IHC-14	51	Female	25mm	√	√	×	T2N1aM0, III	2218.4	-
MTC-IHC-15	58	Female	48mm	√	×	×	T2N0M0, II	5.576	-
MTC-IHC-16	22	Female	45mm	√	√	×	T3aN1aM0, III	3816.03	-
MTC-IHC-17	43	Female	25mm	√	√	×	T2N1aM0, III	5267.3	-
MTC-IHC-18	47	Female	17mm	√	×	×	T1bN0M0, I	2072.5	-
MTC-IHC-19	21	Female	25mm	×	√	×	T2N1bM0, Iva	681	-
MTC-IHC-20	57	Female	10mm	×	×	×	T1aN0M0, I	-	-
MTC-IHC-21	55	Female	13mm	√	√	×	T2N1aM0, III	-	-
MTC-IHC-22	33	Female	25mm	√	×	×	T2N0M0, II	2499.72	-
MTC-IHC-23	30	Female	15mm	√	×	×	T1bN0M0, I	395.75	-
MTC-IHC-24	35	Female	12mm	×	×	×	T1bN0M0, I	127.4	-
MTC-IHC-25	31	Female	35mm	√	√	×	T2N1bM0, IV	>5000	-
MTC-IHC-26	50	Female	15mm	×	√	×	T1bN1aM0, III	-	-
MTC-IHC-27	46	Female	32mm	√	×	×	T2N0M0, II	2835.4	-
MTC-IHC-28	21	Female	10mm	×	×	×	T1aN0M0, I	112	-
MTC-IHC-29	29	Female	-	√	×	×	T1bN0M0, I	1391.1	-
MTC-IHC-30	46	Female	10mm	×	×	×	T1aN0M0, I	-	-
MTC-IHC-31	29	Female	6mm	×	√	×	T1aN1aM0, III	75.23	-
MTC-IHC-32	32	Female	12mm	√	×	×	T1bN0M0, I	799.8	-
MTC-IHC-33	16	Female	30mm	√	√	×	T2N1bM0, IV	3194.1	-
MTC-IHC-34	48	Female	30mm	×	×	×	T3NxM0, II	3532	-
MTC-IHC-35	59	Female	15mm	√	√	×	T1bN1aM0, III	1474.1	-
MTC-IHC-36	58	Female	20mm	×	×	×	T2N0M0, II	1298	-
MTC-IHC-37	34	Female	18mm	√	√	×	T1bN1aM0, III	1076.3	-
MTC-IHC-38	38	Female	17mm	√	×	×	T1bN0M0, I	1037.5	-
MTC-IHC-39	44	Female	33mm	√	√	√	T2N1bM1, IV	13900	-
MTC-IHC-40	49	Female	20mm	√	√	×	T1bN1aM0, III	>5000	-
MTC-IHC-41	57	Female	25mm	√	√	×	T2N1bM0, IV	>5000	-
MTC-IHC-42	58	Female	25mm	√	×	×	T4aN0M0, IV	13900	-
MTC-IHC-43	63	Female	25mm	√	√	×	T4bN1aM0, IV	>5000	-
MTC-IHC-44	60	Female	32mm	×	×	×	T2N0M0, II	2001	-
MTC-IHC-45	32	Female	6mm	√	×	×	T1aN0M0, I	784	-
MTC-IHC-46	26	Female	23mm	√	√	×	T2N1bM0, IV	>5000	-
MTC-IHC-47	25	Female	15mm	√	√	×	T2N1bM0, IV	>8437.06	-
MTC-IHC-48	43	Female	12mm	√	√	×	T2N1bM0, IV	>5000	-
MTC-IHC-49	40	Female	13mm	√	√	√	T1bN1bM0, IV	4065.74	-
MTC-IHC-50	56	Female	13mm	√	×	×	T1aN0M0, I	2486.7	-
MTC-IHC-51	53	Female	20mm	×	×	×	T2N0M0, II	-	-
MTC-IHC-52	36	Female	7mm	√	√	×	T1aN1bM0, IV	1026.66	-
MTC-IHC-53	27	Female	45mm	√	√	×	T1bN1aM0, III	733.594	-
MTC-IHC-54	59	Female	6mm	×	×	×	T1aN0M0, I	25.4	-
MTC-IHC-55	39	Male	15mm	√	√	×	T1bN1bM0, IV	8394.6	-
MTC-IHC-56	42	Male	47mm	√	√	×	T3N1bM0, IVa	1226	-
MTC-IHC-57	66	Male	40mm	√	√	√	T4bN1bM1, IV	6911.1	-
MTC-IHC-58	44	Male	20mm	√	×	×	T1bN0M0, I	1873.37	-
MTC-IHC-59	60	Male	23mm	√	√	×	T2N1bM0, IV	10957.2	-
MTC-IHC-60	19	Male	-	√	√	×	-	>5000	-
MTC-IHC-61	32	Male	4mm	√	×	×	T1aN0M0, I	33.83	-
MTC-IHC-62	44	Male	32mm	√	√	×	T2N1bM0, IV	2809.43	RET M918T
MTC-IHC-63	24	Male	40mm	×	√	√	T2N1bM1, Ivb	-	-
MTC-IHC-64	70	Male	20mm	√	×	×	T1aN0M0, I	2663.2	-
MTC-IHC-65	38	Male	25mm	√	√	×	T2N1aM0, III	2913.3	-
MTC-IHC-66	55	Male	15mm	×	×	×	T1bN0M0, I	-	-
MTC-IHC-67	63	Male	32mm	√	√	×	T2N1bM0, IV	>5000	-
MTC-IHC-68	47	Male	30mm	√	√	√	T4aN1bM1, IV	13900	-
MTC-IHC-69	54	Male	30mm	√	√	×	T2N1bM0, Iva		-
MTC-IHC-70	58	Male	16mm	×	×	×	T1bN0M0, I	374	-
MTC-IHC-71	45	Male	8mm	×	×	×	T1aN0M0, I		-
MTC-IHC-72	31	Male	18mm	×	×	×	T1bN0M0, I	1903	-
MTC-IHC-73	57	Male	30mm	√	√	√	T2N1bM1, IV	13900	-
MTC-IHC-74	48	Male	25mm	√	√	×	T2N1aM0, III	3777.82	-
MTC-IHC-75	54	Male	25mm	√	×	×	T2N0M0, II	2110.73	-
MTC-IHC-76	40	Male	6mm	√	√	×	-	13900	-
MTC-IHC-77	58	Male	25mm	×	√	×	T2N1bM0, IVa	3517	-
MTC-IHC-78	63	Male	20mm	√	√	×	T1bN1bM0, IV	>5000	-
MTC-IHC-79	36	Male	-	√	√	×	-		-
MTC-IHC-80	64	Male	72mm	√	√	×	T3aN1bM0, IV	2805.46	-
MTC-IHC-81	33	Male	8mm	√	×	×	T1aN0M0, I	244.25	-
MTC-IHC-82	28	Male	25mm	√	×	√	T2N1bM1, IV	>5000	-
MTC-IHC-83	49	Male	25mm	√	×	×	T2N0M0, II	2067.98	-
MTC-IHC-84	34	Male	5mm	√	√	√	T1aN1aM1, IV	6238.6	-
MTC-IHC-85	62	Male	-	×	√	√	-	>5000	-
MTC-IHC-86	63	Male	15mm	√	√	×	T1bN1bM0, IV	733.6	-
MTC-IHC-87	34	Male	30mm	√	×	×	T2N0M0, II	>5000	-
MTC-IHC-88	46	Male	7mm	√	√	×	T1aN1aM0, III	471	-
MTC-IHC-89	32	Male	22mm	√	×	×	T2N0M0, II	>5000	-
MTC-IHC-90	21	Male	45mm	√	√	√	T4aN1bM1, IV	13900	-
MTC-IHC-91	30	Male	-	√	√	×	-	10842.7	-
MTC-IHC-92	44	Male	16mm	×	√	×	T1bN1bM0, IVa	-	-
MTC-IHC-93	71	Male	8mm	×	×	×	T1bN0M0, I	401	-
MTC-IHC-94	46	Male	35mm	√	√	×	T2N1aM0, IV	>5000	-
MTC-IHC-95	34	Male	20mm	√	√	×	T2N1aM0, III	788.455	-
MTC-IHC-96	74	Male	55mm	√	×	×	T2N0M0, II	15.84	TP53, unknown
MTC-IHC-97	46	Male	40mm	√	√	×	T3aN1bM0, IV	>13900	-
MTC-IHC-98	58	Male	15mm	×	×	×	T1bN0M0, I	-	-
MTC-IHC-99	35	Male	45mm	×	√	×	T3N1bM0, IVa	1614	-
MTC-IHC-100	51	Male	22mm	√	√	×	T2N1bM0, IV	13900	-
MTC-IHC-101	39	Male	35mm	×	×	×	T3N0M0,I I	-	-
MTC-IHC-102	68	Male	12mm	×	×	×	T1bN0M0, I	-	-
"-" indicates missing information. "Unknown" in mutation status refers the specific mutation sites are unknown.
