# Supplementary material for: The neurotransmitter calcitonin gene-related peptide shapes an immunosuppressive microenvironment in medullary thyroid cancer
Source: Nat Commun. 2024 Jul 19;15:5555. doi: 10.1038/s41467-024-49824-7 (PMC11271530; doi:10.1038/s41467-024-49824-7)
Supplement: Supplementary file 11 — Supplementary Data 8 [file 41467_2024_49824_MOESM11_ESM.xlsx]

## Sheet: Sheet1
Supplementary Data8. Key Resource Table
REAGENT or RESOURCE	SOURCE	IDENTIFIER
Antibodies(Working dilution)
anti-CGRP antibody (1:800)	Cell Signaling Technology	Cat# 14959, RRID: AB_2798662
anti-CD11c antibody (1:200)	Abcam	Cat# ab52632, RRID: AB_2129793
anti-CD86 antibody (1:100)	Abcam	Cat# ab239075
anti-HLA-DR antibody (1:4000)	Abcam	Cat# ab92511, RRID: AB_10563656
anti-CALCRL antibody (1:400)	R&D	Cat# MAB10044
PE anti-CD11c antibody (1:1000)	Biolegend	Cat# 301605, RRID: AB_314175
BV510 anti-CD40 antibody (1:1000)	Biolegend	Cat# 334330, RRID: AB_2564034
BUV395 anti-CD45 antibody (1:200)	BD	Cat# 563792, RRID: AB_2869519
BUV563 anti-CD80 antibody (1:1000)	BD	Cat# 741404, RRID: AB_2870895
BV480 anti-CD86 antibody (1:1000)	BD	Cat# 566131, RRID: AB_2739530
BUV805 anti-HLA-DR antibody (1:1000)	BD Bioscience	Cat# 748338, RRID: AB_2872757
BUV605 anti-CD83 antibody (1:200)	BD	Cat# 305336, RRID: AB_2687383
CFSE Cell Division Tracker Kit (1:1000)	Biolegend	Cat# 423801
Chemicals, peptides, and recombinant protein
4’,6-diamidino-2-phenylindole (DAPI)	Sigma-Aldrich	Cat# D9542
PANO 7-plex IHC Kit	Panovue	Cat# 0004100100
Fc Receptor Blocking Solution	Biolegend	Cat# 564220, RRID: AB_2869554
QIAQuick PCR extraction kit	Qiagen, Hilden,	Cat# 28104
Tumor Dissociation Kit	Miltenyi Biotec	Cat# 130-095-929
Ficoll-Paque PREMIUM	Cytiva	Cat# 17544203
RBC Lysis buffer	eBioscienceTM	Cat# 00430054
Single Cell 5’ Library Construction Kit	10x Genomics	Cat# 1000020
Single Cell V(D)J Enrichment Kit,Human T Cell	10x Genomics	Cat# 1000005
EasySep™ Human CD14 Positive Selection Kit II	STEMCELL	Cat# 17858
EasySep™ Human CD8+ T Cell Isolation Kit	STEMCELL	Cat# 17953
α-CGRP(human)	MCE	Cat# HY-P1071
Rimegepant	Selleck	Cat# BMS-927711
SQ22536	MCE	Cat# 17318-31-9
Recombinant Human IL-4	Biolegend	Cat# 574004
Recombinant Human GM-CSF	Biolegend	Cat# 572903
IL-1β	PeproTech	Cat# 200-01B-10
TNF-α	PeproTech	Cat# 300-01a-10
IL-6	PeproTech	Cat# 200-06-5
PGE2	Sigma	Cat# P0409
Trizol	Invitrogen	Cat# 15596026
PrimeScript™ RT Master Mix	Takara	Cat# RR036A
cAMP Assay （Competitive ELISA)	Abcam	Cat# ab65355
Pharmingen™ Leukocyte Activation Cocktail, with BD GolgiPlug™	BD	Cat# 550583
IL-2	MCE	Cat# HY-P7037
Dynabeads™ Human T-Activator CD3/CD28	Thermo Fisher Scientific	Cat# 11161D
Taq Pro Universal SYBR qPCR Master Mix	Vazyme	Cat# Q712-02
Oligonucleotides
Primer for β-actin, Forward =5’- CATGTACGTTGCTATCCAGGC-3’, Reverse=5’-CTCCTTAATGTCACGCACGAT-3’	This paper	N/A
Primer for KLF2, Forward =5’-CTACACCAAGAGTTCGCATCTG-3’, Reverse=5’-CCGTGTGCTTTCGGTAGTG-3’	This paper	N/A
Deposited Data
GSE163558		https://www.ncbi.nlm.nih.gov/geo/query/acc.cgi?acc=GSE163558
GSE176078		https://www.ncbi.nlm.nih.gov/geo/query/acc.cgi?acc=GSE176078
GSE151530		https://www.ncbi.nlm.nih.gov/geo/query/acc.cgi?acc=GSE151530
GSE148673		https://www.ncbi.nlm.nih.gov/geo/query/acc.cgi?acc=GSE148673
GSE193581		https://www.ncbi.nlm.nih.gov/geo/query/acc.cgi?acc=GSE193581
GSE191288		https://www.ncbi.nlm.nih.gov/geo/query/acc.cgi?acc=GSE191288
GSE148673		https://www.ncbi.nlm.nih.gov/geo/query/acc.cgi?acc=GSE148673
GSE217845		https://www.ncbi.nlm.nih.gov/geo/query/acc.cgi?acc=GSE217845
GSE223063		https://www.ncbi.nlm.nih.gov/geo/query/acc.cgi?acc=GSE223063
GSE181294		https://www.ncbi.nlm.nih.gov/geo/query/acc.cgi?acc=GSE181294
Biological samples
Human medullary thyroid cancer tissue and blood	The First Affiliated Hospital of Sun Yatsen University
Human papillary thyroid cancer tissue and blood	The First Affiliated Hospital of Sun Yatsen University
Software and Algorithms
CellRanger v6.0.1	10X Genomics	https://10xgenomics.com
SoupX v1.5.2	Young. et al., 2020	https://github.com/constantAmateur/SoupX
Seurat v4.1.0	Stuart, T. et al., 2019	https://github.com/satijalab/seurat
Harmony v0.1.0	Korsunsky. et al., 2019	https://github.com/immunogenomics/harmony
Monocle v2.21.1	Qiu, X. et al., 2017	https://github.com/cole-trapnelllab/monocle-release
ClusterProfiler v4.0.5	G Yu. et al., 2012	https://github.com/YuLab-SMU/clusterProfiler
CellChat v1.1.3	Jin, M. et al., 2021	https://github.com/sqjin/CellChat
CellOracle v.0.12.0	Kamimoto, K. et al. 2023	https://morris-lab.github.io/CellOracle.documentation/
Survival v3.2.11	Terry M et al., 2010	https://github.com/therneau/survival
Survminer v0.4.9	Alboukadel et al., 2019	https://github.com/kassambara/survminer
scRepertoire v1.2.0	Nicholas Borcherding. et al., 2020	https://github.com/ncborcherding/scRepertoire
ComplexHeatmap (v2.4.3)	Stuart et al., 2019	https://jokergoo.github.io/ComplexHeatmap-reference/book/
inferCNV (V1.8.0)		https://github.com/broadinstitute/inferCNV
ggplot2 (V3.3.5)		https://www.rdocumentation.org/packages/ggplot2/versions/3.3.5
ggpubr (V0.4.0)		https://cran.microsoft.com/snapshot/2021-09-26/web/packages/ggpubr
Sambamba (V0.8.2)	Tarasov et al., 2015	https://github.com/biod/sambamba
BWA-mem (V0.7.15)	Li and Durbin, 2009	http://bio-bwa.sourceforge.net/
FiNGS (V1.7.1)	Wardell et al., 2021	https://github.com/cpwardell/FiNGS
ANNOVAR	Wang et al., 2010	https://annovar.openbioinformatics.org/en/latest/user-guide/download/
FACETS (V0.5.0)	Alioto et al., 2015	https://github.com/dariober/cnv_facets
GISTIC2.0 (V2.0)	Shen and Seshan, 2016	http://ftp//ftp.broadinstitute.org/pub/GISTIC2.0/
NetMHCpan (v4.0)	DeTomaso et al., 2019	http://www.cbs.dtu.dk/services/NetMHCpan/
hisat2 (V2.1.0)	Lawrence et al., 2013	http://daehwankimlab.github.io/hisat2/
RNASeQC2 (V2.3.4)	Van Allen et al., 2014	https://github.com/getzlab/rnaseqc
CIBERSORT	Newman et al., 2015	http://cibersort.stanford.edu/
GSVA (V1.36.3)	McGinnis et al., 2019	https://www.bioconductor.org/packages/ release/bioc/html/GSVA.html
R (V4.0.2)		https://www.r-project.org/
Python (V3.7)		https://www.python.org/
StrataQuest v7.0.1.165	TissueGnostics	https://www.tissuegnostics.cn/strataquest/
Qupath v0.3.0	Bankhead, P. et al., 2017	https://qupath.github.io/
