# Supplementary material for: The neurotransmitter calcitonin gene-related peptide shapes an immunosuppressive microenvironment in medullary thyroid cancer
Source: Nat Commun. 2024 Jul 19;15:5555. doi: 10.1038/s41467-024-49824-7 (PMC11271530; doi:10.1038/s41467-024-49824-7)
Supplement: Supplementary file 13 — Source Data [file 41467_2024_49824_MOESM13_ESM.zip]

Archive with 18 entries (17 files):
- Source data/
- Source data/Figure 1F.xlsx
- Source data/Figure 1G.xlsx
- Source data/Figure 2C.xlsx
- Source data/Figure 2J.xlsx
- Source data/Figure 3E.xlsx
- Source data/Figure 4I.xlsx
- Source data/Figure 5B.xlsx
- Source data/Figure 5C.xlsx
- Source data/Figure 5D.xlsx
- Source data/Figure 7B.xlsx
- Source data/Supplementary Figure 2G.xlsx
- Source data/Supplementary Figure 4K.xlsx
- Source data/Supplementary Figure 5D.xlsx
- Source data/Supplementary Figure 6L.xlsx
- Source data/Supplementary Figure 6M.xlsx
- Source data/Supplementary Figure 7A.xlsx
- Source data/Supplementary Figure 7D.xlsx
