# Supplementary material for: The neurotransmitter calcitonin gene-related peptide shapes an immunosuppressive microenvironment in medullary thyroid cancer
Source: Nat Commun. 2024 Jul 19;15:5555. doi: 10.1038/s41467-024-49824-7 (PMC11271530; doi:10.1038/s41467-024-49824-7)
Supplement: Supplementary file 13 — Source Data [file 41467_2024_49824_MOESM13_ESM.zip › Source data/Figure 1F.xlsx]

## Sheet: Sheet1
PTC	MTC	TCGA_PTC
33.9896	-170.479	3196.71
992.269	-1016.61	677.411
1344.06	-703.986	1523.7
137.037	37.7793	718.036
495.495	-1046.98	87.1358
56.1102	1381.08	1323.17
1246.66	-598.076	1910.44
-652.897	-1269.43	643.879
561.955		1342.25
8.82281		660.392
1456.72		801.84
1089.69		903.632
790.024		-137.992
616.796		-474.804
80.7086		-798.479
529.838		-1170.55
-14.5976		-623.992
116.259		533.117
45.1172		566.698
299.133		-217.353
-53.1929		2216.83
493.182		434.776
1131.14		597.157
808.783		-40.0729
2097.16		-244.329
1422.19		-331.428
289.558		-339.224
189.542		1860.6
		394.769
		-123.609
		-369.516
		-626.853
		633.251
		-578.24
		325.925
		948.542
		445.692
		1263.33
		-559.625
		-170.402
		-311.205
		255.997
		-40.6303
		1090.9
		1900.83
		867.901
		526.787
		674.785
		-155.058
		2346.27
		1528.29
		375.829
		2151.62
		-165.92
		-235.142
		-627.388
		252.926
		1308.59
		949.927
		578.521
		-272.735
		104.036
		2431.05
		1914.94
		717.877
		167.293
		162.208
		1438.72
		-543.067
		107.491
		-550.899
		1922.1
		221.974
		331.988
		1567.85
		603.288
		-307.798
		-474.552
		283.761
		-466.021
		482.798
		1426.68
		-800.646
		1147.07
		1287.27
		110.457
		-1220.14
		1236.17
		453.108
		402.388
		-107.66
		230.122
		747.364
		595.563
		-255.281
		1668.58
		-574.489
		-346.333
		61.2209
		541.388
		201.935
		963.39
		-610.575
		720.004
		1785.32
		342.17
		95.2235
		-129.642
		1675.04
		50.1674
		37.0373
		-173.419
		457.741
		-800.459
		472.451
		-253.62
		399.653
		21.691
		578.526
		401.136
		623.153
		-681.906
		-998.183
		454.737
		799.692
		365.469
		-186.914
		-491.814
		212.036
		1331.57
		906.46
		116.784
		2005.46
		-214.267
		158.584
		-155.49
		411.698
		-17.6169
		-573.736
		-357.306
		258.784
		-22.6782
		508.87
		-11.7919
		855.834
		254.251
		374.141
		968.019
		-102.586
		1028.31
		1738.33
		-862.129
		-130.971
		-410.612
		1535.62
		-927.876
		1471.2
		761.215
		-572.475
		-626.984
		-163.731
		515.392
		343.204
		-691.482
		1627.54
		-789.44
		-764.707
		-54.3962
		1045.37
		-333.37
		-676.445
		1284.23
		1163.26
		-441.985
		-209.013
		244.982
		2424.88
		519.529
		-383.959
		-161.608
		466.524
		-101.5
		346.578
		907.043
		1289.46
		61.5871
		1142.28
		353.912
		-982.452
		910.427
		2394.71
		82.3228
		-756.478
		1333.2
		723.924
		563.719
		283.86
		-770.708
		-312.848
		-27.2439
		2417.28
		69.7959
		1611.52
		77.0311
		-1024.43
		128.637
		336.669
		1178.56
		268.792
		-315.86
		339.027
		-1014.11
		119.945
		115.716
		89.9825
		-652.085
		-120.361
		82.426
		245.409
		-140.764
		136.508
		-445.503
		-84.6751
		667.569
		-418.497
		617.906
		1607.43
		-150.668
		432.627
		1158.98
		-477.825
		816.315
		117.26
		-8.69876
		451.309
		2000.18
		543.826
		508.863
		1091
		804.516
		-809.777
		-210.366
		-144.221
		255.702
		502.905
		1410.72
		2595.59
		1717.81
		-144.317
		-722.628
		-336.287
		-109.731
		1860.7
		-58.1997
		2343.78
		-153.449
		31.1887
		1969.77
		-152.268
		-918.792
		219.653
		95.6398
		-58.2476
		22.5775
		855.066
		-1218.35
		1779.84
		-354.795
		-933.866
		1720.11
		201.55
		138.868
		98.7152
		251.392
		1255.56
		-793.491
		1564.14
		365.821
		1989.98
		-318.761
		-698.319
		6.75327
		890.023
		1358.15
		401.448
		906.64
		54.7123
		1654.13
		-127.774
		2510.05
		622.57
		-30.0617
		-535.786
		2026.32
		-662.292
		661.647
		3106.58
		-864.258
		2863.84
		-399.101
		3278.53
		399.272
		263.424
		-37.0311
		-658.165
		914.158
		-421.215
		109.26
		-488.038
		979.57
		1541.28
		-207.607
		1055.78
		28.1446
		1661.89
		1284.01
		1088.91
		786.39
		-103.107
		-841.343
		471.476
		504.537
		-490.83
		661.535
		729.11
		2978.68
		281.267
		370.607
		1015.24
		178.203
		1345.63
		2418.72
		-587.383
		352.338
		-1192.96
		-264.04
		1184.63
		-290.539
		2452.93
		2103.64
		1375.75
		55.3291
		-688.653
		-25.9494
		940.169
		559.026
		-545.387
		249.008
		-128.046
		-1365.81
		391.474
		-17.0839
		342.117
		-578.355
		-581.701
		-156.236
		-942.876
		905.785
		-236.195
		-943.636
		551.931
		166.72
		-15.0529
		311.216
		811.155
		-473.776
		1095.31
		648.231
		1119.94
		66.3387
		872.956
		1736.13
		1167.66
		873.765
		-265.599
		-434.367
		-391.299
		826.796
		1752.98
		163.828
		-387.144
		-548.168
		-826.865
		906.94
		1729.36
		1188.78
		-119.684
		913.283
		-618.132
		450.469
		2540.79
		106.262
		1178.3
		155.069
		-1144.78
		-751.644
		-44.8594
		2234.59
		300.53
		-742.454
		44.9256
		324.031
		402.159
		267.981
		1690.47
		-375.053
		1101.25
		-360.341
		1464.92
		2037.97
		-1011.2
		-614.234
		803.13
		182.26
		-976.367
		1705.09
		-10.2154
		-1016.83
		427.916
		465.766
		-238.886
		-6.05917
		622.849
		-223.373
		1202.75
		386.798
		-596.568
		1892.8
		-112.928
		910.819
		-371.383
		-400.791
		-518.171
		1896.8
		1601.21
		689.174
		-765.341
		-283.657
		1225.77
		941.294
		101.829
		806.365
		-30.2537
		578.226
		1132.84
		-24.8482
		187.333
		824.462
		-639.137
		-244.555
		-422.261
		757.349
		319.09
		1326.04
		-243.783
		664.131
		1486.04
		-145.589
		-800.836
		-155.844
		119.028
		-1058.8
		327.317
		-430.151
		-598.165
		1644.97
		-274.072
		466.399
		1328.29
		-383.906
		-327.722
		122.459
		502.231
		-62.1583
		682.773
		2310.55
		127.907
		113.931
		-349.051
		77.8158
		-138.011
		2572.88
		567.514
		504.123
		178.669
		570.551
		812.482
		-192.174
		132.026
		964.335
		815.749
		697.423
		194.59
		1645.63
		1649.68
		521.811
		-127.616
		-86.5076
		361.171
		-225.953
		694.078
		-124.643
