# Supplementary material for: The neurotransmitter calcitonin gene-related peptide shapes an immunosuppressive microenvironment in medullary thyroid cancer
Source: Nat Commun. 2024 Jul 19;15:5555. doi: 10.1038/s41467-024-49824-7 (PMC11271530; doi:10.1038/s41467-024-49824-7)
Supplement: Supplementary file 13 — Source Data [file 41467_2024_49824_MOESM13_ESM.zip › Source data/Figure 1G.xlsx]

## Sheet: Sheet1
IHC staining of CD45 in the tumor region of PTC and MTC
PTC	MTC
2488.17	49.78
2083.8	16.78
11.4522	18.03
476.957	160.36
34.4062	46.13
24.6127	127.08
263.38	12.08
490.009	10.78
683.78	84.87
81.55	11.99
614.09	69.8
352.65	78.28
1205.3	7.889
105.07	11.66
439.18	63.5
277.68	12.67
680.06	37.03
374.99	5.252
139.67	52.76
330.17	38.15
85.38	0.8608
37.16	8.182
204.15	13.37
99.7	351.73
377.83	17.91
117.76	18.01
42.05	397.78
14.21	22.51
1377.4	12.92
655.22	12.81
152.12	108.26
238.23	53.01
197.79	59.47
1462.4	0.1928
2951.8	57.08
860.61	6.436
509.04	6.942
242.48	17.05
644.02	17.47
236.96	4.605
147.59	60.49
160.78	12.14
350.35	32.66
2035.4	27.48
414.27	52.73
126.04	5.389
309.09	8.365
1629.8	31.56
133.37	3.002
222.31	22.71
1944.4	38.54
1036.1	43.73
117.12	295.18
92.76	26.86
93.02	55.01
92.2	18.18
78.99	31.4
676.35	58.46
353.3	39.49
73.56	30.22
920.68	55.16
	16.8
	33.61
	81.58
	56.08
	90.19
	21.57
	9.594
	4.021
	91.11
	21.68
	21.75
	86.34
	21.88
	334.99
	9.381
	14.47
	25.64
	13.04
	11.66
	28.25
	15.68
	26.0344
	26.2362
	12.3755
	22.2575
	428.043
	2623.86
	5.6573
	80.3803
	13.0199
	107.47
	56.68
	8.514
	52.06
	61.83
	39.01
	20.65
	48.32
	12.09
	1.542
	32.66
	23.71
	7.781
	9.462
	28.27
	24.3
	14.15
	57.2
	156.42
	23.77
	26.87
	14.58
	34.74
	82.8
	8.985
	48.99
	28.71
	97.51
	10.42
