# Supplementary material for: The neurotransmitter calcitonin gene-related peptide shapes an immunosuppressive microenvironment in medullary thyroid cancer
Source: Nat Commun. 2024 Jul 19;15:5555. doi: 10.1038/s41467-024-49824-7 (PMC11271530; doi:10.1038/s41467-024-49824-7)
Supplement: Supplementary file 13 — Source Data [file 41467_2024_49824_MOESM13_ESM.zip › Source data/Figure 2C.xlsx]

## Sheet: Sheet1
MTC_T Calcitonin	MTC_T CGRP	MTC_P Calcitonin	MTC_P CGRP	PTC_T Calcitonin	PTC_T CGRP
4.34961	3.03359	1.77636	1.3083	2.07589	-0.16002
3.77357	2.59381	2.60316	1.65854	0.271663	0.935981
3.6563	2.52667	2.69192	1.49205	0.088135	0.944928
4.21344	3.0124	0.519782	0.856559	2.787	0.091932
3.91944	2.6185	2.88234		2.56575	-0.06075
4.37068	2.89742	1.65006		-0.66463	-0.49064
3.93315	2.9379	1.79139		-0.67285
4.35169	2.94032			-0.47223
				1.44098
