# Supplementary material for: The neurotransmitter calcitonin gene-related peptide shapes an immunosuppressive microenvironment in medullary thyroid cancer
Source: Nat Commun. 2024 Jul 19;15:5555. doi: 10.1038/s41467-024-49824-7 (PMC11271530; doi:10.1038/s41467-024-49824-7)
Supplement: Supplementary file 13 — Source Data [file 41467_2024_49824_MOESM13_ESM.zip › Source data/Figure 2J.xlsx]

## Sheet: Sheet1
CGRP			CALCRL+CD11c+/CD11c+
PTC	MTC		PTC	MTC
0	2.653		0.125	0.238172
0	40.465		0.105895	0.333285
0	5.19		0.112243	0.250279
0	36.811		0.132033	0.16415
0	7.989		0.259999	0.17648
0	36.811		0.176471	0.091992
0	59.099		0.138873	0.163252
0.065	26.761		0.105284	0.103678
0	16.984		0.199017	0.141047
