# Supplementary material for: The neurotransmitter calcitonin gene-related peptide shapes an immunosuppressive microenvironment in medullary thyroid cancer
Source: Nat Commun. 2024 Jul 19;15:5555. doi: 10.1038/s41467-024-49824-7 (PMC11271530; doi:10.1038/s41467-024-49824-7)
Supplement: Supplementary file 13 — Source Data [file 41467_2024_49824_MOESM13_ESM.zip › Source data/Figure 3E.xlsx]

## Sheet: Sheet1
HLADR+CD11c+/CD11c+			CD86+CD11c+/CD11c+
PTC	MTC		PTC	MTC
0.296901	0.032077		0.187534	0
0.111749	0.166643		0.069383	0
0.137757	0		0.01019	0
0.510209	0.100912		0.224498	0.016146
0.119989	0.0588		0.079993	0
0.254874	0.049048		0.039243	0
0.055558	0.142872		0.027756	0.040866
0.218974	0.037028		0.134709	0
0.208757	0.0747		0.111637	0.004129
