# Supplementary material for: The neurotransmitter calcitonin gene-related peptide shapes an immunosuppressive microenvironment in medullary thyroid cancer
Source: Nat Commun. 2024 Jul 19;15:5555. doi: 10.1038/s41467-024-49824-7 (PMC11271530; doi:10.1038/s41467-024-49824-7)
Supplement: Supplementary file 13 — Source Data [file 41467_2024_49824_MOESM13_ESM.zip › Source data/Figure 4I.xlsx]

## Sheet: Sheet1
Costimulatory_score	KLF2
-0.00131429	0.851999
-0.0478629	0.843086
-0.166133	1.73066
-0.078405	0.861972
0.0953748	2.26838
0.0275748	1.65172
0.0823178	0.519456
-0.111234	0.840116
0.126729	0.836716
-0.0469123	1.33461
-0.208219	0.959414
-0.144088	0.887648
-0.130871	0.668291
0.12776	0.479989
-0.00658572	0.969843
0.063575	0.489344
-0.0305226	0.91934
0.101807	0.817121
0.198495	0.466584
0.1466	1.13143
0.21517	0.606507
-0.210763	1.37211
-0.0407451	2.44336
-0.093329	0.663635
0.138748	0.541593
-0.0511535	0.989806
0.0434061	0.161014
-0.00019717	0.237569
