# Supplementary material for: The neurotransmitter calcitonin gene-related peptide shapes an immunosuppressive microenvironment in medullary thyroid cancer
Source: Nat Commun. 2024 Jul 19;15:5555. doi: 10.1038/s41467-024-49824-7 (PMC11271530; doi:10.1038/s41467-024-49824-7)
Supplement: Supplementary file 13 — Source Data [file 41467_2024_49824_MOESM13_ESM.zip › Source data/Figure 5B.xlsx]

## Sheet: Sheet1
(-ΔΔCT) of KLF2
	Control			CGRP
Day 0	0.071709	-0.08706	0.015353	0.071709	-0.08706	0.015353
Day 2	-4.84451	-5.05718	-4.90228	-3.85772	-4.18851	-4.19428
Day 4	-7.64372	-7.36942	-7.11914	-5.64143	-5.43748	-5.08475
Day 6	-9.87901	-9.78679	-9.85744	-8.16503	-8.43717	-8.44353
