# Supplementary material for: The neurotransmitter calcitonin gene-related peptide shapes an immunosuppressive microenvironment in medullary thyroid cancer
Source: Nat Commun. 2024 Jul 19;15:5555. doi: 10.1038/s41467-024-49824-7 (PMC11271530; doi:10.1038/s41467-024-49824-7)
Supplement: Supplementary file 13 — Source Data [file 41467_2024_49824_MOESM13_ESM.zip › Source data/Figure 5C.xlsx]

## Sheet: Sheet1
Relative expression of KLF2
Control	CGRP	CGRP + Rimegepant	CGRP + SQ22536
1.045	3.493	2.422	1.247
0.955	3.213	1.411	0.961
1.002	3.624	2.387	1.212
