# Supplementary material for: The neurotransmitter calcitonin gene-related peptide shapes an immunosuppressive microenvironment in medullary thyroid cancer
Source: Nat Commun. 2024 Jul 19;15:5555. doi: 10.1038/s41467-024-49824-7 (PMC11271530; doi:10.1038/s41467-024-49824-7)
Supplement: Supplementary file 13 — Source Data [file 41467_2024_49824_MOESM13_ESM.zip › Source data/Figure 5D.xlsx]

## Sheet: Sheet1
MFI of HLADR
Immature	Mature	CGRP	CGRP+Rimegepant	CGRP+SQ22536
6629	17074	14262	19846	25647
6242	18567	13948	18494	25900
7877	18295	12559	19733	25478
MFI of CD86
Immature	Mature	CGRP	CGRP+Rimegepant	CGRP+SQ22536
3722	11090	8773	10647	10345
3921	12893	7079	10038	10803
3641	11577	6747	9709	10000
MFI of CD83
Immature	Mature	CGRP	CGRP+Rimegepant	CGRP+SQ22536
-26.5	903	555	343	705
-2.87	1360	443	321	605
-45.3	1194	254	277	760
MFI of CD80
Immature	Mature	CGRP	CGRP+Rimegepant	CGRP+SQ22536
4101	16566	11288	13214	15779
3961	16039	9620	12398	16398
3584	14192	8801	12188	14866
MFI of CD40
Immature	Mature	CGRP	CGRP+Rimegepant	CGRP+SQ22536
44778	63702	50904	68848	64121
44189	66670	53545	64660	67687
39413	63525	54890	58525	65793
