# Supplementary material for: The neurotransmitter calcitonin gene-related peptide shapes an immunosuppressive microenvironment in medullary thyroid cancer
Source: Nat Commun. 2024 Jul 19;15:5555. doi: 10.1038/s41467-024-49824-7 (PMC11271530; doi:10.1038/s41467-024-49824-7)
Supplement: Supplementary file 13 — Source Data [file 41467_2024_49824_MOESM13_ESM.zip › Source data/Figure 7B.xlsx]

## Sheet: Sheet1
CGRP	ESTIMATE immune score	GSVA cytotoxic	GSVA dysfunction	GSVA DC_costimulatory
415.428	-89.938	0.580452	0.490646	0.574682
866.752	-1741.33	0.161434	0.303763	0.458377
871.6	-2065.74	0.0332432	0.310065	0.471489
1080.42	69.3407	0.252893	0.434354	0.618421
392.473	-2099.23	0.277156	0.307025	0.404772
336.257	2553.78	0.5762	0.781391	0.82629
789.631	-1348.59	0.318028	0.26948	0.545174
1028.95	-2800.81	0.173156	0.157663	0.214644
0.691796	992.269	0.56682	0.712698	0.918955
8.62941	495.495	0.582512	0.59052	0.761072
8.80903	1246.66	0.736926	0.670329	0.812994
1.23575	790.024	0.571392	0.675863	0.795514
0.323114	529.838	0.503127	0.581713	0.660598
0.869464	2097.16	1	0.916072	1
