# Supplementary material for: The neurotransmitter calcitonin gene-related peptide shapes an immunosuppressive microenvironment in medullary thyroid cancer
Source: Nat Commun. 2024 Jul 19;15:5555. doi: 10.1038/s41467-024-49824-7 (PMC11271530; doi:10.1038/s41467-024-49824-7)
Supplement: Supplementary file 13 — Source Data [file 41467_2024_49824_MOESM13_ESM.zip › Source data/Supplementary Figure 2G.xlsx]

## Sheet: Sheet1
ELISA of cAMP concentration
Control	CGRP
0.6225	5.3475
1.9035	5.25
0.7545	4.01625
