# Supplementary material for: The neurotransmitter calcitonin gene-related peptide shapes an immunosuppressive microenvironment in medullary thyroid cancer
Source: Nat Commun. 2024 Jul 19;15:5555. doi: 10.1038/s41467-024-49824-7 (PMC11271530; doi:10.1038/s41467-024-49824-7)
Supplement: Supplementary file 13 — Source Data [file 41467_2024_49824_MOESM13_ESM.zip › Source data/Supplementary Figure 4K.xlsx]

## Sheet: Sheet1
KLF2	Costimulatory_score
0.137991	0.18599
0.055693	0.544859
0.895296	0.0416663
0.335423	-0.0897591
0.286985	0.170313
0.677924	-0.263409
0.868001	0.0103108
0.265254	-0.0633789
0.932893	0.0770374
0.502442	-0.110824
1.08578	0.0741441
0.38129	0.248073
1.07633	-0.162625
0.692312	-0.17057
0.185809	-0.0353095
0.484534	-0.040358
0.851999	-0.0369242
1.73066	-0.208989
2.26838	0.0531315
0.519456	0.0309706
0.836716	0.0701962
1.33461	-0.0947342
0.887647	-0.216557
0.268533	0.424546
0.952696	0.0275514
0.36251	-0.0855464
0.287006	0.170291
0.773588	-0.235454
1.19929	-0.114513
0.479989	0.0727975
0.200418	-0.144218
0.489344	0.01596
0.91934	-0.0797266
0.676718	-0.217703
0.466584	0.146901
1.04767	-0.127064
1.13143	0.0961737
0.606507	0.191613
1.34819	0.0146622
2.44336	-0.0717029
0.682798	-0.0703084
0.541593	0.0835511
1.23609	-0.113809
0.161014	-0.0147669
0.237569	-0.0462079
