# Supplementary material for: The neurotransmitter calcitonin gene-related peptide shapes an immunosuppressive microenvironment in medullary thyroid cancer
Source: Nat Commun. 2024 Jul 19;15:5555. doi: 10.1038/s41467-024-49824-7 (PMC11271530; doi:10.1038/s41467-024-49824-7)
Supplement: Supplementary file 13 — Source Data [file 41467_2024_49824_MOESM13_ESM.zip › Source data/Supplementary Figure 5D.xlsx]

## Sheet: Sheet1
Relative expression of KLF2
Immature	Mature
0.967	0.149
1.01	0.13
1.024	0.114
