# Supplementary material for: The neurotransmitter calcitonin gene-related peptide shapes an immunosuppressive microenvironment in medullary thyroid cancer
Source: Nat Commun. 2024 Jul 19;15:5555. doi: 10.1038/s41467-024-49824-7 (PMC11271530; doi:10.1038/s41467-024-49824-7)
Supplement: Supplementary file 13 — Source Data [file 41467_2024_49824_MOESM13_ESM.zip › Source data/Supplementary Figure 6L.xlsx]

## Sheet: Sheet1
PTC	MTC	PTC_TCGA
0.404474	0.530401	0.915975
0.517944	0.147513	0.464667
0.610126	0.0303767	0.643583
0.527101	0.231086	0.483122
0.532283	0.253257	0.421983
0.392592	0.526515	0.613063
0.673381	0.290605	0.691812
0.401017	0.158225	0.555968
0.531027		0.663325
0.510708		0.616083
0.795199		0.601622
0.612141		0.520403
0.522122		0.404048
0.396407		0.261031
0.422843		0.340203
0.459743		0.0489106
0.52895		0.18377
0.474009		0.441724
0.516438		0.525133
0.45038		0.305545
0.435884		0.692552
0.543919		0.37223
0.696134		0.459178
0.565344		0.388608
0.913771		0.411968
0.513223		0.277399
0.419155		0.359185
0.504003		0.731057
		0.47462
		0.330885
		0.52237
		0.330639
		0.606026
		0.360499
		0.457206
		0.549457
		0.575181
		0.627303
		0.216871
		0.298754
		0.310885
		0.470908
		0.307548
		0.576131
		0.805565
		0.58315
		0.422242
		0.63656
		0.319771
		0.806141
		0.722903
		0.482693
		0.827192
		0.430347
		0.396939
		0.224887
		0.485427
		0.675396
		0.435261
		0.500281
		0.294158
		0.423032
		0.868525
		0.717416
		0.532464
		0.44505
		0.335795
		0.695379
		0.345406
		0.467201
		0.266331
		0.791815
		0.515652
		0.446115
		0.677957
		0.465348
		0.414621
		0.233066
		0.467526
		0.255969
		0.499734
		0.680454
		0.098547
		0.641617
		0.633588
		0.395541
		0.170242
		0.597018
		0.445458
		0.384011
		0.415122
		0.408117
		0.617326
		0.531416
		0.360905
		0.718126
		0.299365
		0.39054
		0.373159
		0.518301
		0.487183
		0.557798
		0.290086
		0.495749
		0.691003
		0.414484
		0.493221
		0.414215
		0.650082
		0.406917
		0.471912
		0.169038
		0.444171
		0.257767
		0.522599
		0.372069
		0.53581
		0.336979
		0.520849
		0.491562
		0.535695
		0.275355
		0.119905
		0.456019
		0.538924
		0.499225
		0.491732
		0.30604
		0.464721
		0.682997
		0.620049
		0.439365
		0.81656
		0.413931
		0.504373
		0.354646
		0.474972
		0.335749
		0.287504
		0.359784
		0.409299
		0.464004
		0.507178
		0.462777
		0.574855
		0.56358
		0.480287
		0.545817
		0.485445
		0.643061
		0.741609
		0.263411
		0.426303
		0.168881
		0.642025
		0.0923202
		0.779563
		0.586856
		0.307082
		0.380854
		0.47138
		0.510775
		0.423891
		0.296162
		0.685019
		0.142006
		0.17316
		0.506913
		0.458953
		0.367772
		0.310371
		0.63163
		0.660708
		0.387149
		0.411991
		0.489777
		0.829281
		0.519532
		0.228755
		0.404185
		0.535865
		0.357742
		0.362957
		0.662724
		0.65678
		0.35707
		0.699944
		0.528963
		0.234472
		0.329838
		0.883171
		0.371699
		0.213671
		0.64801
		0.51062
		0.534426
		0.46182
		0.141314
		0.385539
		0.408595
		0.908599
		0.520598
		0.726872
		0.495534
		0.251164
		0.421631
		0.523056
		0.567684
		0.479809
		0.438776
		0.529022
		0.199618
		0.485072
		0.461713
		0.454622
		0.249747
		0.312611
		0.447267
		0.430191
		0.405349
		0.317759
		0.309333
		0.322126
		0.588136
		0.307604
		0.467607
		0.679161
		0.357059
		0.430642
		0.63371
		0.37195
		0.543918
		0.499054
		0.220122
		0.483276
		0.809522
		0.404586
		0.577097
		0.476236
		0.513324
		0.182416
		0.352662
		0.308213
		0.441635
		0.621662
		0.624537
		0.841179
		0.740063
		0.441227
		0.321462
		0.421751
		0.441966
		0.794138
		0.366696
		0.669948
		0.527466
		0.444225
		0.794032
		0.447801
		0.206015
		0.384036
		0.44428
		0.453901
		0.429113
		0.535451
		0.00629202
		0.775654
		0.357671
		0.271309
		0.697583
		0.38583
		0.456543
		0.374329
		0.399028
		0.667177
		0.281647
		0.710209
		0.557183
		0.745468
		0.434922
		0.0807858
		0.202532
		0.602739
		0.648335
		0.62103
		0.611888
		0.500918
		0.674502
		0.407279
		0.820268
		0.464416
		0.384602
		0.24985
		0.719229
		0.32325
		0.534677
		0.85935
		0.0792741
		0.821532
		0.259585
		0.97265
		0.536544
		0.308022
		0.427563
		0.316865
		0.623933
		0.430028
		0.347178
		0.409393
		0.566059
		0.632048
		0.37695
		0.497639
		0.469583
		0.705684
		0.725005
		0.618617
		0.55906
		0.412185
		0.107981
		0.433766
		0.598923
		0.353892
		0.506059
		0.49363
		0.918337
		0.483099
		0.494279
		0.62616
		0.418092
		0.653704
		0.817113
		0.347836
		0.581837
		0.122199
		0.316396
		0.638077
		0.491599
		0.788813
		0.759018
		0.578488
		0.516838
		0.237195
		0.337279
		0.667486
		0.594865
		0.256251
		0.40967
		0.468268
		0.0843014
		0.501238
		0.489936
		0.492691
		0.202667
		0.316101
		0.424564
		0.188242
		0.594713
		0.349514
		0.249064
		0.462975
		0.44271
		0.41906
		0.492258
		0.630838
		0.354379
		0.593726
		0.513521
		0.664001
		0.460717
		0.50044
		0.738191
		0.686326
		0.539067
		0.471446
		0.32284
		0.307246
		0.56571
		0.728435
		0.355523
		0.298249
		0.253921
		0.144369
		0.597668
		0.672769
		0.606124
		0.451327
		0.617732
		0.419019
		0.545419
		0.839145
		0.410125
		0.659931
		0.366377
		0.0747982
		0.210847
		0.589717
		0.828989
		0.367861
		0.330999
		0.395322
		0.511282
		0.483924
		0.455173
		0.688618
		0.285236
		0.692893
		0.408846
		0.660166
		0.777975
		0.147393
		0.328232
		0.585243
		0.520396
		0.153964
		0.706887
		0.42517
		0.0716475
		0.512292
		0.574465
		0.380272
		0.420684
		0.510629
		0.327224
		0.523436
		0.478926
		0.355217
		0.682549
		0.264925
		0.630113
		0.346017
		0.320658
		0.35488
		0.769844
		0.52327
		0.593796
		0.316932
		0.306477
		0.653199
		0.665572
		0.434956
		0.523967
		0.421433
		0.590871
		0.668142
		0.430644
		0.41876
		0.515901
		0.351052
		0.337625
		0.425332
		0.55384
		0.549553
		0.644762
		0.386624
		0.505253
		0.753596
		0.370524
		0.194847
		0.38417
		0.4058
		0.0391079
		0.493331
		0.354536
		0.310788
		0.723566
		0.34271
		0.517431
		0.609508
		0.481374
		0.223138
		0.460064
		0.473414
		0.344753
		0.609745
		0.839444
		0.461093
		0.386408
		0.246582
		0.288289
		0.341445
		0.949103
		0.529883
		0.462775
		0.359527
		0.527122
		0.625959
		0.275073
		0.460794
		0.488886
		0.558797
		0.496929
		0.46236
		0.765604
		0.527535
		0.54736
		0.340306
		0.405789
		0.437052
		0.304703
		0.452452
		0.441101
