# Supplementary material for: The neurotransmitter calcitonin gene-related peptide shapes an immunosuppressive microenvironment in medullary thyroid cancer
Source: Nat Commun. 2024 Jul 19;15:5555. doi: 10.1038/s41467-024-49824-7 (PMC11271530; doi:10.1038/s41467-024-49824-7)
Supplement: Supplementary file 13 — Source Data [file 41467_2024_49824_MOESM13_ESM.zip › Source data/Supplementary Figure 6M.xlsx]

## Sheet: Sheet1
PTC	MTC	PTC_TCGA
0.478508	0.448338	0.906107
0.651243	0.27757	0.447946
0.606466	0.283329	0.732876
0.477758	0.3969	0.53988
0.5396	0.280551	0.388507
0.492144	0.714013	0.710839
0.612528	0.246243	0.74899
0.234192	0.144068	0.546493
0.385923		0.696628
0.423223		0.644654
0.692682		0.577757
0.639523		0.486738
0.617584		0.421751
0		0.213712
0.410984		0.284529
0.531553		0.151355
0.350496		0.242908
0.459212		0.503082
0.42266		0.407439
0.463909		0.374515
0.50012		0.788586
0.537333		0.375087
0.686884		0.474763
0.57671		0.437109
0.83708		0.356487
0.615216		0.310252
0.469933		0.282422
0.533827		0.723419
		0.457647
		0.350728
		0.327464
		0.37589
		0.596335
		0.362968
		0.453761
		0.524023
		0.489591
		0.675639
		0.239028
		0.353128
		0.372784
		0.429371
		0.39736
		0.554212
		0.808497
		0.640837
		0.473573
		0.490304
		0.320144
		0.823248
		0.708718
		0.479261
		0.884757
		0.402767
		0.413266
		0.304111
		0.496002
		0.635883
		0.435747
		0.568701
		0.39471
		0.444157
		0.895638
		0.795752
		0.522908
		0.479861
		0.375152
		0.719772
		0.300316
		0.403743
		0.306288
		0.808663
		0.438135
		0.505944
		0.691938
		0.46307
		0.243477
		0.28634
		0.49391
		0.294285
		0.533356
		0.685368
		0.170926
		0.644667
		0.680548
		0.434518
		0.0692087
		0.714071
		0.491485
		0.444917
		0.39806
		0.428268
		0.642872
		0.483001
		0.373605
		0.698128
		0.377473
		0.41056
		0.397539
		0.555818
		0.546464
		0.602035
		0.313344
		0.514616
		0.678093
		0.479063
		0.381195
		0.3514
		0.709298
		0.436645
		0.436933
		0.297801
		0.473539
		0.226409
		0.47702
		0.344382
		0.566709
		0.398784
		0.544918
		0.41612
		0.45077
		0.189619
		0.105403
		0.599466
		0.478357
		0.512111
		0.291206
		0.31494
		0.409619
		0.708921
		0.604797
		0.449631
		0.798394
		0.402809
		0.475206
		0.321218
		0.481833
		0.384068
		0.258658
		0.332478
		0.453223
		0.400418
		0.535401
		0.397937
		0.632362
		0.484909
		0.502198
		0.530291
		0.418999
		0.589944
		0.789507
		0.150871
		0.429955
		0.365549
		0.625612
		0.158061
		0.723901
		0.58696
		0.3248
		0.234587
		0.335503
		0.4734
		0.424532
		0.261651
		0.751657
		0.250246
		0.154771
		0.438077
		0.562507
		0.296261
		0.244058
		0.641007
		0.64907
		0.365782
		0.373712
		0.414386
		0.924627
		0.502425
		0.319351
		0.39161
		0.503501
		0.362961
		0.410455
		0.615678
		0.660257
		0.357106
		0.648784
		0.504415
		0.179149
		0.536076
		0.906208
		0.382025
		0.329592
		0.721027
		0.543518
		0.54849
		0.461645
		0.211971
		0.398675
		0.42179
		0.921838
		0.423564
		0.75634
		0.43917
		0.207419
		0.370265
		0.409982
		0.606391
		0.486279
		0.328089
		0.562087
		0.176883
		0.467324
		0.475425
		0.520147
		0.196257
		0.37002
		0.383986
		0.407231
		0.469842
		0.310816
		0.319451
		0.352502
		0.58067
		0.267937
		0.499235
		0.642197
		0.395292
		0.40164
		0.66072
		0.228556
		0.566477
		0.367028
		0.431989
		0.482314
		0.761726
		0.376702
		0.567055
		0.553765
		0.592989
		0.24514
		0.35648
		0.358788
		0.449879
		0.52679
		0.66706
		0.857788
		0.699712
		0.386051
		0.342184
		0.466568
		0.432186
		0.811838
		0.372295
		0.813454
		0.453189
		0.452788
		0.72974
		0.464292
		0.262494
		0.37514
		0.489661
		0.384626
		0.331926
		0.527688
		0.159937
		0.797384
		0.336987
		0.243764
		0.728821
		0.381747
		0.434068
		0.368056
		0.438832
		0.612175
		0.259004
		0.736069
		0.523938
		0.719129
		0.291292
		0.288237
		0.27369
		0.591676
		0.65491
		0.541637
		0.683172
		0.456788
		0.733141
		0.439406
		0.858302
		0.494079
		0.349158
		0.317258
		0.759688
		0.294283
		0.576547
		0.935425
		0.228153
		0.79531
		0.33613
		1
		0.523688
		0.416121
		0.416876
		0.28403
		0.574171
		0.442629
		0.337847
		0.412332
		0.603008
		0.712746
		0.374063
		0.471698
		0.439513
		0.658872
		0.640032
		0.66661
		0.561693
		0.462941
		0.107275
		0.416671
		0.48276
		0.298604
		0.499808
		0.496608
		0.972691
		0.485742
		0.453254
		0.61996
		0.367922
		0.669657
		0.849434
		0.254134
		0.558977
		0.224004
		0.284556
		0.697123
		0.444157
		0.808998
		0.814357
		0.531505
		0.448921
		0.270568
		0.38827
		0.624027
		0.510761
		0.405859
		0.45594
		0.391201
		0.0906642
		0.45028
		0.394349
		0.476814
		0.215458
		0.298255
		0.453059
		0.245096
		0.50609
		0.245307
		0.243645
		0.474938
		0.433259
		0.373347
		0.480127
		0.586642
		0.299317
		0.558752
		0.527182
		0.714216
		0.48798
		0.495399
		0.753237
		0.700649
		0.598243
		0.426051
		0.317608
		0.310592
		0.520378
		0.667642
		0.398989
		0.341003
		0.368895
		0.300688
		0.605781
		0.673861
		0.612577
		0.444219
		0.570477
		0.357192
		0.564524
		0.872077
		0.457012
		0.671979
		0.390468
		0.195266
		0.17158
		0.450729
		0.769575
		0.37636
		0.205749
		0.435419
		0.560869
		0.395924
		0.438414
		0.742575
		0.325418
		0.51839
		0.309378
		0.741862
		0.794166
		0.244165
		0.255419
		0.517961
		0.437713
		0.276568
		0.760537
		0.43259
		0.13514
		0.47502
		0.520186
		0.372847
		0.356502
		0.511955
		0.32277
		0.530476
		0.518295
		0.33341
		0.736987
		0.323368
		0.657686
		0.239529
		0.449406
		0.316989
		0.821269
		0.572924
		0.465825
		0.314835
		0.314986
		0.609949
		0.646656
		0.401991
		0.609936
		0.299045
		0.625653
		0.617408
		0.356072
		0.383586
		0.46476
		0.292441
		0.317379
		0.310396
		0.555439
		0.4367
		0.629166
		0.417809
		0.48596
		0.72224
		0.387229
		0.235231
		0.307086
		0.49002
		0.175883
		0.398389
		0.290073
		0.253728
		0.65697
		0.384043
		0.533745
		0.559143
		0.386247
		0.309764
		0.374135
		0.467879
		0.333483
		0.641172
		0.86661
		0.391033
		0.381224
		0.217745
		0.407447
		0.328936
		0.922785
		0.496412
		0.438035
		0.432508
		0.517778
		0.527088
		0.300165
		0.385496
		0.585403
		0.59655
		0.507895
		0.420374
		0.732133
		0.573349
		0.570399
		0.262484
		0.427024
		0.335222
		0.289574
		0.515757
		0.40914
