# Supplementary material for: The neurotransmitter calcitonin gene-related peptide shapes an immunosuppressive microenvironment in medullary thyroid cancer
Source: Nat Commun. 2024 Jul 19;15:5555. doi: 10.1038/s41467-024-49824-7 (PMC11271530; doi:10.1038/s41467-024-49824-7)
Supplement: Supplementary file 13 — Source Data [file 41467_2024_49824_MOESM13_ESM.zip › Source data/Supplementary Figure 7A.xlsx]

## Sheet: Sheet1
Proliferative proportion of CD8+T cell
Control	CGRP	CGRP+Rimegepant
89	86.6	87.6
86.6	86.7	87
86.3	87.6	82.8
