# Supplementary material for: The neurotransmitter calcitonin gene-related peptide shapes an immunosuppressive microenvironment in medullary thyroid cancer
Source: Nat Commun. 2024 Jul 19;15:5555. doi: 10.1038/s41467-024-49824-7 (PMC11271530; doi:10.1038/s41467-024-49824-7)
Supplement: Supplementary file 13 — Source Data [file 41467_2024_49824_MOESM13_ESM.zip › Source data/Supplementary Figure 7D.xlsx]

## Sheet: Sheet1
MFI of IFN-G
Stimulated Control	CGRP	CGRP+Rimegepant
23995	25489	27228
25627	25006	29234
22125	20780	27461
MFI of GZMB
Stimulated Control	CGRP	CGRP+Rimegepant
30396	35525	31609
37185	26108	23537
34466	27056	24598
